# Supplementary material for: Relationship between blood pressure level and activity of renin-aldosterone axis in patients with essential hypertension—a retrospective study
Source: PeerJ. 2026 Mar 3;14:e20883. doi: 10.7717/peerj.20883 (PMC12965167; doi:10.7717/peerj.20883)
Supplement: Supplemental Information 1 [file peerj-14-20883-s001.xlsx]

## Sheet: 高血压 2017-2012
入院时间	住院号	性别	年龄	身高(cm)	体重(kg)	BMI	收缩压	舒张压	卧ALD	卧PRA	卧ARR	立ALD	立PAR	立ARR	Na(mmol/L)	K(mmol/L)	24hUFC(ug/24hr)	ACTH	PTC(nmol/L)
2012年3月27日	7398870	女	22		61		135	83	10.84	1.46	7.42	12.03	>7.80		141.5	3.95	160	-
2015-01-26	14755860	男	34	168	84	29.7	187	122	27.26	5.5	4.96	29.95	＞7.8	1.89
2016-08-22	587362	男	30	163	80	30.2	221	148	19.96	>12.00	1.68	27.03	>12.00		134.8	3.02	39.5	<1.00
2017-02-20	14676403	男	35	162	81		214	138	22.82	5.09	4.48	31.9	>12.00		143.3	4.29		11.16	135.8
2017-06-13	17348818	女	25	157	53	21.5	212	138	40.65	>12.00		83.7	>12.00		143.1	3.44	65.5	16.66	43.47
2017-05-18	17809402	女	59	161	73	28.1	206	78	11.9	2.09	5.69	29.88	>12.00		144	3.99	82.5		49.64
2016-02-19	292782	女	55	153	51		200	130	12.04	1.47	8.19	16.22	>12.00		143	4.18	40.9	11.78
2016-12-22	12300466	男	29	173	65	21.71	190	135	41.42	>12.00		53.61	>12.00		139.6	4.27
2016-09-13	17168169	男	29	170	76	26.29	189	116	13.05	2.73	4.78	18.8	>12.00		143	3.6	59.2		33.37
2017-02-13	17270396	女	35	160	71		189	125	21.73	5.43	4	39.43	>12.00		142.4	3.22		23.87	127.2
2016-06-27	16768560	男	50	169	63.5	22.23	188	124	11.89	1.61	7.39	10.75	>12.00		140	4.02	68.6	37.06	101.6
2017-07-24	18127473	男	37	161	56		186	125	31.41	2.56	12.27	27.06	>12.00		141.1	3.78	73.5	22.03	76.63
2016-09-30	17208320	男	28	167	65	23.3	183	130	19.39	7.97	2.43	29.65	>12.00		141	3.43	100.5	17.6	51.84
2016-11-03	3680457	女	62	152	50	21.6	182	77	11.35	>12.00		20.76	>12.00		140	4.33
2016-04-26	1011924	女	37	160	52	20.31	176	111	16.13	>12.00		21.76	>12.00		142.5	3.84	50		42.41
2016-12-19	14980519	女	47	159	62	24.5	174	108	29.49	4.51	6.54	35.52	>12.00		143.4	3.65	58	23.35	62.74nmol/L
2017-01-18	17482972	女	21	160	55	21.4	172	116	26.96	8	3.37	48.17	>12.00	3.97	140.3	3.97	61.8
2017-08-30	18553523	男	45	163	52		168	120	17.36	2.06	8.43	26.05	>12.00		139.8	4.01
2016-06-06	16537648	女	34	160	54	21.09	165	108	14.55	3.82	3.81	34.66	>12.00	3.81	140	3.63		<1.00	73.39
2016-12-27	17571816	男	32				164	110	31.49	6.11	5.15	43.1	>12.00		144.2	4.27	133.5	33.53	26.86
2017-03-11	17734590	男	32	168	81		164	118	32.99	>12.00		41.54	>12.00		143.3	4.35	67.2	67.2	78.24
2016-12-27	17571816	男	31				164	110	31.49	6.11	5.15	43.1	>12.00		141.5	3.96	120.8	33.53	80.09
2016-10-17	11478104	女	24	140	42		164	115	11.51	4.7	2.45	21.71	>12.00		139.4	4.06	64.3	14.03	77.46
2017-01-31	17618456	男	27	169	72	25.2	162	119	24.15	5.74	4.21	41.28	>12.00				79.7	32.32
2017-05-12	17708890	女	63	161	56	21.6	160	83	12.19	3.94	3.09	23.84	>12.00		142.9	4.11	87.9	22.55	85.64
2017-09-27	18530776	男	50	160	71	27.73	159	110	26.03	4.6	5.66	21.25	>12.00		143.8	3.17	49.1	31.13	58.62
2017-02-10	17564468	女	30	147.5	55		157	107	32.12	3.77	8.52	45.39	>12.00		144.8	3.92	79.2	32.73	148.6
2017-02-15	17646898	男	38	180	74	22.8	157	108	22.8	2.28	10	26.35	>12.00		141	3.77	162.6	45.28	43.28
2017-01-31	17625033	女	29	165	71	26.08	156	121	23.48	4.64	5.06	42.39	>12.00		144.9	3.81	60.3	49.95	51.58
2017-01-23	17591068	男	30	170	77	26.6	155	95	28.26	7.67	3.68	27.07	>12.00	4.07	144.8	4.07	178.5	20.17	26.58
2016-10-13	14883747	女	25	152	46	19.9	155	110	16.93	4.58	3.7	18.05	>12.00		142	4.33	57.3	1.82	120.6
2017-10-16	16449503	男	31	171	70		153	102	21.18	7.18	2.95	23.9	>12.00		137	4.25	120.7	26.54	83.95
2017-04-26	17621950	男	57	166	54.5		153	90	29.59	4.17	7.1	26.17	>12.00				48.7	25.03	48.74
2016-11-22	2361514	男	35	164	64	23.8	151	94	24.8	5.57	4.45	30.06	>12.00		142.6	4.73	58.7	11.83	52.87
2017-05-23	13404525	女	39	152	65.5	28.5	150	94	27.85	6.82	4.08	74.2	>12.00		135.7	3		31.07	75.88
2016-12-26	9266501	女	27	159	52.5	20.7	149	92	15.32	1.52	10.08	30.55	>12.00		142.4	4.18
2017-10-16	18631362	男	42	170	76	26.3	148	79	20.65	2.20	9.39		>12.00	32.93	143.8	3.98
2017-03-08	11034835	男	46	165	55	20.2	148	114	23.22	10.44	2.22	35.31	>12.00		143.7	3.83		34.73	37.59
2016-12-16	3575758	男	29	178	92	29.04	146	86	21.8	2.88	7.57	27.75	>12.00		144.4	4.22	99	38.41	20.85
2017-04-18	9773686	女	35	158	57	22.83	146	101	24.83	2.26	10.99	42.9	>12.00		143.4	3.97	147.4	35.26	47.71
2017-04-14	371214	女	35	151	47		142	97	20.03	4.15	4.83	24.7	>12.00		142	3.63		8.88	90.94
2016-01-06	8049469	男	43	165	104		139	99	15.94	3.69	4.32	18.64	>12.00		143.1	3.57	87	38.15
2017-08-01	18276983	男	32	172	62	20.96	138	82	17.68	5	3.54	17.46	>12.00		140.7	4.07	106.7	19.06	48.7
2016-06-16	16622799	女	65	158	58	23.2	133	88	27.98	1.14	24.54	43.61	>12.00		142.9	2.98	56.12	15.62	56.12
2017-04-06	14983595	男	31	169	66	23	133	90	19.35	7.21	2.68	21.88	>12.00		141.1	3.97		27.45	41.38
2016-07-04	16704941	男	31	165	60	22.04	132	92	21.61	5.78	3.74	20.81	>12.00	1	141	3.69	113.4	21.06	69.55
2017-05-09	17866382	女	57	154	54.5	22.1	131	91	25.43	1.76	14.45	37.85	>12.00		143.4	4.01	41.9	46.36	47.74
2016-07-01	15229904	女	62	154	46	19.39	130	80	18.84	2	9.42	17.68	>12.00	9.42	144.3	3.93		1.33	39.66
2017-04-14	17665480	男	42	169	67	23.5	130	101	30.09	4.57	6.58	34.19	>12.00		143.5	3.93	227.5	22.62	98.37
2016-11-07	9173087	女	37	170	56.5	19.55	128	76	17.14	8.28	2.07	23.96	>12.00		141.6	4.07	69.8	23.45	40.25
2016-01-13	16240650	女	35	159	50.5	19.96	128	89	10.55	3.99	2.64	17.67	>12.00		141	3.84	135.7	1.12	236.9
2017-05-05	16921614	男	54	170	65		124	80	18.7	10.47	1.79	15.13	>12.00		139.4	3.87	50.9	68.39	33.03
2017-01-07	2445291	男	34	170	86.5	29.93	120	100	21	5.3	3.96	24.09	>12.00		142.5	5.36		48.87	37.19
2016-11-10	16783568	女	59	149	60	27	115	87	17.88	>12.00		21.32	>12.00		132.2	4.71	32.3	42.09	154.4
2017-01-16	17614913	男	33	172	74.5	25.1	110	82	18.39	3.49	5.27	27.24	>12.00		137.4	4.1	77.7	28.35
2016-02-19	292782	女	56	153	51	21.79	200	130	12.04	1.47	8.19	16.22	＞12	1.35	143	4.18	40.9	11.78	353.7
2015-06-11	15473984	男	34	169	75	26.26	179	114	20.73	9.34	2.22	25.29	＞12	2.11	141.5	3.22	130.5	20.65	730.1
2015-06-30	15521164	女	35	160	70	27.34	152	106	10.34	6.54	1.58	26.07	＞12	2.17	140.4	3.64	未做	27.47	255.1
2015-11-24	15944518	男	51	177	109	34.79	149	105	15.06	4.51	3.34	19.95	＞12	3.34	146.3	3.94	115.8	20.26	431.2
2016-01-21	16273752	男	61	?	68.5	?	147	87	13.01	1.32	9.86	14.02	＞12	1.17	141.3	4.33	72.3	29.75	449
2015-09-30	15847615	男	27	170	62.5	21.63	143	89	13.85	2.09	6.63	18.04	＞12	1.5	142.2	4.19	118	27.99	380.5
2015-12-30	3192924	男	41	171	75	25.6	143	103	13.76	2.33	5.91	21.45	＞12	1.79	141.4	3.96	未做	43.24	495.2
2016-01-06	8049469	男	41	165	104	38.2	139	99	17.41	6.76	2.58	17.03	＞12	1.42	143.1	3.57	87	38.51	578.9
2015-12-09	999137	女	53	？	56.5	？	134	84	12.8	7.46	1.72	19.63	＞12	1.64	143	3.06	未做	25.1	587.6
2016-01-13	16240650	女	36	159	50.5	19.96	128	89	16.64	4.46	3.73	21.16	＞12	1.76	141	3.84	135.7	未做	102.7
2016-07-18	16915825	女	48	152	57.5	24.88	158	97	15.16	0.4	37.9	23.78	37.9	5.47	143.2	3.2	137.5		50.5
2016-10-25	17253118	男	30	170	66	22.8	160	111	14.57	3.14	4.64	13.85	10.5	1.32	141.2	3.92	83.4	20.34	28.65
2015-12-01	16028213	男	63	164	59	21.94	179	93	9.82	1.39	7.06	12.4	9.76	1.27	139.2	3.92	85.9	26.18	575.7
2016-02-12	9598932	男	42	170	76	26.3	120	82	13.65	2.22	6.15	14.64	9.57	1.53	139	3.84	53.5	46.27	592
2016-10-24	17207602	女	31	173	53	17.5	146	99	13.61	2.33	5.84	19.87	9.3	2.14	138	4.25	80.4	27.65	28.82
2015-06-03	15441589	男	41	168	91	32.24	157	117	16.2	5.61	3.14	26.05	9.25	2.82	145.6	4.23	未做	未做	229.2
2017-06-14	4351645	男	50	168	79		148	98	27.86	5.83	4.78	41.1	9.22	4.46	140.5	3.91	179.3	9.16	31.57
2016-08-22	14755311	男	55	154	54.5		146	101	11.04	7.84	1.41	18.52	8.81	2.1	145	3.24		1.4	9.82
2016-05-05	7182327	男	27		83.5	30.67	195	137	14.8	5	2.82	15.45	8.3	1.86	137.4	4.34	2.77	51.61	122.9
2017-04-28	7477531	男	31	177	75		128	80	26.07	1.05	24.83	24.2	8.16	2.97	140.5	3.61	103.7	35.55	32.56
2016-09-18	17236296	男	37	170	74		134	82	35.32	0.44		14.35	8.14	1.76	139.8	4.09		18.75	24.15
2016-08-11	10821137	女	45	164	57	21.2	138	86	14.06	1.61	8.73	15.44	8.12	1.9	141.3	3.85	55.43	30.24	104.8
2016-09-07	17044621	女	35	163	49	18.44	144	102	13.8	4.24	3.25	30.52	8.11	3.76	144.5	4.3	52.3	15.36	36.78
2015-11-23	15926650	女	31	154	57	24.03	136	97	13.65	2.09	6.53	24.68	8.1	3.05	138.7	4.05	110.8	6.92	314
2017-10-13	18325780	男	36	178	104		163	111	20.76	3.66	5.67（立）	7.97	7.97	3.2	144.8	3.86		19.52	40.57
2017-02-16	16710044	女	39	153	53		155	92	19.34	3.35	5.77	20	7.94	2.52	140.7	3.89		16.07	28.5
2016-07-28	16818663	男	52	174	90	29.73	146	98	15.4	2.29	6.72	18.61	7.8	2.39	142.6	3.1	47.5	32.84	25.39
2016-01-19	15012076	男	48	166	70	25.4	162	98	12.51	1.12	11.17	13.12	7.61	1.72	143.5	3.64	43.7	35.17	402.5
2015-12-01	1428138	男	36	169	83	29.02	147	106	11.65	4.33	2.69	11.43	7.34	1.56	143	4.33	未做	38.78	418.6
2016-07-15	16975498	女	48	157.5	58	23.5	154	100	12.44	3.15	3.95	23.33	7.31	3.19	140	4.28	63	18.91	672.5
2017-06-13	18208811	女	28	156.5	51	33.07	160	121	22.77	2.82	8.07	30.02	7.26	4.13	139.5	3.94	95	19.1	268.7
2016-04-15	841102	女	61	160	55	21.5	160	90	16.98	0.62	27.39	27.72	7.12	3.89	145	3.31	81.8	42.36
2015-12-23	16102889	女	64	141	49	24.65	158	93	12.16	1.97	6.17	16.02	7.04	2.28	140.1	4	69.8	30.38	410.4
2017-09-08	12049094	女	46	151	65		118	81	10.15	1.12	9.06	20.77	6.94	2.99	141.6	3.22	91.76	11.02	22.83
2016-10-17	5734570	女	51	155	49.5	20.6	140	99	12.93	0.66	19.59	20.17	6.89	2.93	144.2	4.1	45.1	32.78	59.15
2017-04-25	17743824	男	36	172	80	27	174	121	22.15	3.03	7.31	29.92	6.8	4.4	143	3.61	129.3	28.45	195.4
2017-01-09	15386087	女	48	162	49		160	105	15.83	2.57	6.16	24.35	6.73	3.62	147.2	3.96	47.4	23.78	70.35
2017-04-24	16749473	男	37	170	75	25.9	143	91	16.15	0.83	19.46	36.06	6.69	5.39	143	4.22	101	18.74	42.67
2015-04-02	15051853	女	32	163	80	30.11	145	108	26.67	3.19	8.36	39.32	6.6	5.96	142.6	3.89	81.6	15.14	530.5
2015-05-08	13510913	女	23	？	45	？	172	141	17.31	2.09	8.28	20.51	6.48	3.17	139.8	4.56	未做	未做	390.2
2015-12-03	15900330	男	49	167	70	25.1	160	90	9.75	2.46	3.96	12.05	6.44	1.87	144.2	3.8	未做	未做	318.7
2016-12-12	17396488	男	41	170	62	21.5	216	127	19.19	1.51	12.71	22	6.42	3.43	143.2	4.15	68.4	1.09	24.71
2017-04-18	17666946	男	34	175	90	29.4	172	123	27.7	1.72	16.1	38.65	6.38	6.06	141.1	3.68	111.7	49.56	23.25
2017-07-17	18315600	男	22	175	80		136	85	26.19	3.74	7	37.11	6.32	5.87	139.9	4.12	178.4	21.91	35.21
2016-08-05	10024609	男	41	165	73	26.8	158	106	12.47	1.44	8.66	18.04	6.3	2.86	143.7	4.07	48	1.59	41.61
2015-10-29	15759851	女	23	172	72	24.34	162	113	11.65	1.13	10.31	20.23	6.23	3.25	139.3	3.51	27.8	32.52	435
2017-06-27	18237049	男	38	166	73		150	109	25.42	2.67	9.52	58.25	6.18	9.43	142	3.28	102.6	25.64	88.1
2015-12-17	16144970	男	32	165	80	29.4	165	111	12.92	4.34	2.98	12.1	6.1	1.98	142	4.42	81.6	56.4	729.6
2016-12-31	17454955	男	28	165	118	43.34	159	110	23.05	3.85	5.99	27.39	6.07	4.51	140.4	3.88		17.6	26.96
2016-01-14	8092690	女	31	156	48	19.72	130	93	12.14	2.62	4.63	21.36	6.03	3.54	142	4.4	27.3	30.53	407.1
2017-08-21	17652610	男	46	158	66		150	95	15.1	1.01	14.95	30.03	6.02	4.99	141.9	3.63	70.3	56.14	39.1
2016-12-08	17345243	男	65	170	76	26.3	160	109	20.71	1.01	20.5	23.43	6.01	3.9	141.1	3.71	94.7	30.51	86.57
2017-05-15	17748862	女	33	162	58	22.1	156	98	13.89	1.91	7.27	17.93	5.98	3	144.3	3.8	144.5		85.22
2017-10-12	18548474	男	54	163	66		176	118	15.39	1.36	11.32	19.64	5.91	3.32	140	4.12	69.6	1.66	352.7
2017-10-11	4602348	男	40	169.5	89	30.98	142	90	32.38	0.91	35.58	30.74	5.89	5.22	145.2	3.25	64.3		50.16
2017-06-08	17297025	男	36	162	89		142	95	19.84	1.66	11.95	28	5.87	4.77	144.6	3.69			55.28
2017-01-09	17297025	男	36	162	85		114	75	19.84	1.66	11.95	28	5.87	4.77	144.6	3.69			55.28
2017-09-25	1335932	男	43	170	75		132	87	18.67	4	4.67	18.31	5.82	3.15	143.6	4.16	93.9	27.49	31.29
2016-09-05	17172191	男	39	162	71		150	108	12.17	3.14	3.88	14.12	5.81	2.43	138.9	3.62	118.6	1.68	45.03
2016-11-29	954538	男	47	164	73	35.3	164	102	26.92	1.71	15.74	22.92	5.76	3.98	142.8	4.3	20.9	7.2	97.05
2017-01-12	17536111	男	27	165	67	24.6	128	82	16.23	1.18	13.75	19.03	5.75	3.31	144.2	4.14		50.7	24.84
2015-11-21	4209285	男	38	176	61	19.74	141	108	12.74	1.31	9.73	16.52	5.73	2.88	141.6	4.35	未做	25.69	466.1
2016-04-15	841102	女	61	160	55	21.5	160	90	16	0.45	35.56	18.91	5.7	3.32	145	3.31	91.1	91.58	537
2017-02-13	1439408	女	35	155	38	15.82	140	95	23.33	2.82	8.27	28.35	5.63	5.04	144.5	4.17	56.1	30.86	47.49
2017-04-25	17879918	男	27	162	61	23.2	130	91	15.88	2.23	7.12	23.11	5.62	4.11	145.2	3.89	115.7	51.3	13.66
2016-11-03	15983312	女	56	152	62	26.8	150	68	6.28	1.93	3.25	9.97	5.6	1.78	143	4.33	22.9	41.13	73.05
2017-10-10	18353683	男	33	156	64		179	116	20.45	1.02	20.05	25.65	5.43	4.72	142.6	3.85	87	17.74	370.3
2017-09-01	18553033	男	29	183	106		151	115	23.04	2.77	8.32	36.91	5.43	6.8	141.4	4.11	117.8	9.28	112.4
2017-02-06	701902	女	39	153	55	23.5	172	117	31.34	2.34	13.39	37.1	5.42	6.85	140.1	3.33	64.6	35.14	51.22
2016-09-02	1335358	男	35	180	77	23.76	173	111	11.65	2.14	5.44	16.42	5.31	3.09	136.1	3.92	71	28.74	341.4
2016-10-18	9495008	男	43	160	74	28.9	151	95	9.9	4.76	2.08	10.03	5.3	1.89	140.7	4.52	141.5	4.24	393.3
2016-09-08	17182679	女	62	56.5	150		149	81	10.48	0.84	12.48	11.57	5.24	2.21	140.7	4.12	98.6	<1.00	127.1
2017-05-04	8723116	男	52	171	75		124	83	19.45	0.6	32.42	22.03	5.09	4.33	145.8	3.42	63.6	80.54	26.22
2017-05-04	8723116	男	52	171	75		124	83	19.45	0.6	32.42	22.03	5.09	4.33	145.8	3.42	63.6	26.22	80.54
2017-03-29	17704799	男	43	164	77.5		157	98	16.92	0.81	20.89	21.11	5.06	4.17	141.8	3.99
2016-10-13	17327005	男	45	178	90	28.4	134	84	15.49	3.04	5.1	15.78	5.05	3.12	42.2	3.83	136.8		38.24
2016-09-05	17186318	女	45	142	45	22.3	179	96	12.49	2.43	5.14	24.94	5.03	4.96	143	5.09	22.6	39.53	59.93
2017-08-17	18353116	女	59	155	51	21	120	80	10.84	0.1	108.4	26.69	5.02	5.32	147.8	3.63	15.7	2.09	4.79
2017-06-16	17475606	男	34	160	98	38.2	147	96	10.78	1.1	9.8	13.52	4.9	2.76	140.3	4.16	62.8		45.95
2017-06-30	10329068	女	38	160	60	23.44	155	99	15.44	1.27	12.16	28.3	4.87	5.81	138.6	3.86	108.9	26.02	28.87
2017-08-29	15482099	女	29	157	50	20.28	153	99	21.29	0.65	32.75	34.16	4.8	7.12	142	3.74	56.8	12.22	39.42
2016-08-01	9140334	男	34	173	72	24.06	143	86	14.21	5.35	2.66	16.26	4.79	3.39	138.2	3.38	241.6	48.01
2015-01-08	9959872	男	21	172	81.5	27.5	140	90	19.94	0.76	26.24	20.82	4.66	4.47	142.2	4.67	105.6	51.09	452.8
2017-07-04	6414767	女	49	158	60	24.03	125	83	15.46	1.41	10.96	28.02	4.66	6.01	141.5	4.22	110	10.82	150
2015-02-26	14879518	男	33	164.5	52.5	19.4	165	125	10.53	1.99	5.29	17.57	4.57	3.84	142.7	4.23	102.5	26.61	627.4
2015-11-06	16090488	女	60	？	54	？	165	83	15.49	0.36	13.03	19.13	4.54	4.21	144.3	3.59	83.3	未做	366.9
2015-04-15	10727927	女	46	155	61	25.39	169	126	16.33	3.21	5.09	29.52	4.49	6.57	139.8	3.79	未做	20.9	662.2
2015-08-11	14868483	女	56	155	58	24.16	118	79	17.17	0.21	81.76	27.48	4.4	6.25	142.6	3.52	未做	30.76	583.2
2016-07-13	16730417	男	42	165	77	28.28	163	108	11.93	0.89	13.4	21.06	4.37	4.82	142.4	3.93	108.8	30.64	86.04
2017-10-13	18553531	女	47	149	52	23.42	160	100	22.09	0.85	25.99	23.79	4.34	5.48	142.2	3.79	70.3	2.87	32.29
2016-09-26	17016372	男	31	172	75	25.3	136	94	14.99	0.82	18.28	22.04	4.34	5.08	149.6	3.8	138.8	6.7
2017-01-17	15151529	女	63	152	74	32	126	89	16.77	0.21	79.86	25.63	4.31	5.95	140.7	3.8	48.1ug/24hr	15.02 ng/L	48.91nmol/L
2016-09-21	17000192	男	58	154	66	27.8	198	120	15.93	2.39	6.67	23.04	4.28	5.38	141.4	3.97	56.4	1.94	201.6
2016-09-12	15992320	女	30	158	58	23	131	99	15.69	0.75	20.92	16.7	4.22	3.96	139.7	3.58	89.1	3.52	28.59
2016-11-28	210228	男	60	161	70	27	165	93	23.55	1.48	15.91	22.24	4.21	5.28	144	4.21	50.6		73.52
2017-03-31	17828852	男	55	177	86	27.4	150	93	16.68	1.22	13.67	19.62	4.2	4.67	145.2	4.26	133.9	43.85	38.04
2017-03-15	8771412	女	36	161	79	30.4	148	94	19.5	2.51	7.77	23.35	4.11	5.68	142	4.1		25.45	30.46
2017-07-25	10709198	男	56	164	67	25	184	110	16.43	1.8	9.13	27.27	4.03	6.77	142.3	4	69.8	25.58	36.29
2017-09-26	15556561	女	60	160	50		105	55	19.61	0.27	72.63	24.39	4.03	6.05	138.1	3.56		36.26	29.4
2016-06-12	16627781	男	40	168	76	26.93	132	94	15.76	1.69	9.33	23.73	4.01	5.92	145.3	3.72	103.2	1.61	46.72
2015-09-01	15701930	男	49	173	86	28.7	141	96	13.41	0.64	20.95	14.96	3.99	3.75	145.7	4.18	120.4	26.37	570.7
2017-07-31	5231790	男	36	167	68		170	108	18.05	1.75	10.31	22.82	3.97	5.75	143.2	3.89	116.5	40.9	39.71
2016-09-23	17201614	男	54	176	61		98	70	12.71	0.67	18.97	18.24	3.95	4.62	140	4.93	88.8	24.97	65.76
2017-07-14	18068875	女	55	165	68		173	99	15.23	1.63	9.34	17.47	3.92	4.46	144.2	3.64	47.1	21.18	46.94
2016-08-04	32433	男	51	164	76.5	28.27	150	87	11.53	1.77	6.51	10.73	3.91	2.74	141.8	4.05
2017-07-05	17742556	男	29	171	79	27.05	139	97	15.22	1.07	14.22	15.11	3.91	3.86	141.9	3.68	93.9	15.72	42.9
2015-11-09	15871600	男	52	176	75	24.21	170	110	15.41	1.66	9.17	21.48	3.88	5.54	141.6	4.1	未做	未做	未做
2016-10-28	17286289	男	36	170	76	26.3	136	83	11.23	0.34	33.03	17.55	3.85	4.56	142	4.18	68.5	36.6	32.38
2017-09-21	18505125	男	61	156	58		178	106	14.26	0.59	24.17	19.34	3.84	5.04	141.2	3.58	48.4	27.6	66.8
2015-11-23	16085695	女	52	158	56.5	22.63	176	101	11.25	1.15	9.78	16.54	3.78	4.38	141.4	4.26	未做	17.75	545.7
2016-07-07	86379	女	53	153	57		120	75	8.34	0.41	20.34	10.06	3.7	2.72	143.8	4.51		5.84	3.52
2015-12-30	3192924	男	42	171	75		143	103	8.9	0.46	19.35	15.95	3.67	4.35	141.4	3.96		43.24
2017-07-24	17928034	男	36	160	65	25.3	154	106	25.35	0.4	63.38	25.69	3.66	7.02	142.9	3.83	49.6	23.27	51.35
2017-12-30	17579641	女	45	155	59		168	79	15.85	1.38	11.49	29.61	3.65	8.11
2016-08-12	16296779	男	53	169	68	23.8	129	91	11.98	0.56	21.39	14.77	3.61	4.09	141.3	4.48	96.6	24.22	54.29
2015-07-16	15613538	男	48	172	70	23.66	113	74	11.15	0.41	27.2	14.72	3.58	4.11	139.4	4.18	未做	7.61	301.9
2016-06-30	16754575	男	53	170	83	28.72	142	91	69.32	0.16	20.44	20.52	3.53	5.81	140.9	4.21	32.1	13.61
2017-07-24	17644729	男	34	166	56		148	81	20.35	1.48	13.75	18.32	3.49	5.25	141.9	4.04	92	33.33	44.25
2016-07-11	16886856	男	48	165	73	26.8	190	120	16.56	1.18	14.03	21.29	3.45	6.17	146.8	4.33	60.4		70.5
2017-03-09	17548996	男	44	170	80		134	99	19.54	0.71	27.52	29.59	3.44	8.6	142.2	4.53	69.9	26.25	21.21
2016-05-20	1341292	男	34		91.5	31.29	159	108	21.37	1.89	11.31	29.04	3.4	8.54	140.1	4.13	15.22	22.11	184.1
2014-04-15	11066504	男	45	172	86	29.06	164	108	16.94	1.07	15.83	24.22	3.37	7.19			75.2	28.99	352.3
2016-11-24	17286041	男	25	169	91	31	157	105	23.39	1.52	15.39	21.36	3.34	6.4	146.6	4.12	161.5	45.09
2017-07-20	18348295	女	52	155	59		137	85	19.74	1.66	11.89	29.35	3.3	8.89	143	4.39	34.97	8.64	91.82
2016-10-21	1418029	男	35	188	88	24.89	143	98	8.31	0.69	12.04	13.41	3.28	4.09	144.1	4.01	103.5	105.1	64.62
2017-08-31	1803845	女	61	148	51	23.2	135	71	20.91	1.24	16.86	22.1	3.28	6.74	142	3.89	69.9		107.4
2017-07-14	18158030	男	36	163	62.5		132	100	15.07	0.74	20.36	14.31	3.26	4.39	141.8	3.65	93.3	3.43	148.3
2016-05-31	16659267	男	37	164	80	29.74	160	110	16	1.06	15.09	19.39	3.23	6	142	3.63	79.2	16.55	15.85
2017-02-07	8260474	男	34	170	73	25.26	174	113	26.88	1.13	23.79	42.15	3.21	13.13	142.9	4.14	83.7	22.31	50.35
2016-11-14	17151514	男	65	175	83	27.1	160	90	11.14	0.89	12.52	16.59	3.21	5.17	146	3.72	57.4	14.53	19.06
2016-08-29	615243	男	27	180	100	30.9	140	90	15.04	1.08	13.93	21.33	3.21	6.64	142	4.13	108.5	23.59	74.01
2015-05-11	2633762	女	42	？	56	？	168	106	16.94	1.23	15.97	36.99	3.17	11.67	141.9	3.8	未做	13.79	519.2
2015-10-14	3841185	男	28	174	76	25.1	133	85	13.06	2.22	5.88	15.36	3.16	4.86	144.3	3.88	未做	27.22	354.9
2016-03-03	16386968	女	63	150	54	24	161	86	9.73	1.01	9.63	15.41	3.12	4.94	142.7	3.59	42.9	11.82	511.2
2016-03-03	16386968	女	62	150	54		161	86	9.73	1.01	9.63	15.41	3.12	4.94	139.7	4.47	42.9	11.82
2016-07-13	16040529	女	59	158	59	23.6	150	86	13.61	0.58	23.47	26.03	3.1	8.4	144	3.28	100.5
2017-10-16	18470375	男	63	166	67		150	98	20.06	0.85	23.6	24.26	3.1	7.83	142.8	3.92
2016-08-22	17061163	男	51	167	76		148	105	13.59	1.94	7.01	21.33	3.08	6.93	143	3.83	52.9	9.77	70.83
2016-08-31	6705538	女	48	156	68.5	28.15	153	98	20.85	0.61	34.18	28.45	3.05	9.33	140.4	3.67		14.18	30.89
2015-07-30	14812795	男	57	158	70	28.04	149	84	11.34	2.32	4.89	10.51	2.94	3.57	145.3	4.42	未做	未做	322.9
2017-09-25	15742271	男	39	169	78.5	27.5	119	78	21.33	0.82	26.01	26.2	2.91	9	144.7	3.9	123	9.49	159
2017-05-26	119337	男	55	175	81.5	26.61	169	111	12.71	0.96	13.24	17.26	2.9	5.95	142.3	3.56	68.3	3.13	55.24
2015-12-10	109381	男	53	170	77	26.64	142	96	9.3	0.27	34.44	11.39	2.88	3.95	143.7	4.2	54.1	22.1	231.7
2017-04-10	10092765	男	62	168	73	25.9	173	98	17.02	1.25	13.62	21.96	2.86	7.68	147.8	3.45		15.26	73.37
2017-06-29	8295471	女	42	160	61	23.82	149	53	23.69	1.5	15.79	29.64	2.86	10.36	142.4	3.77		12.67	20.53
2016-08-09	17100476	男	63	167	69.5	24.9	145	87	10.23	0.84	12.18	10.32	2.82	3.66	128.9	4.26	50
2016-06-21	14901029	男	33	170	104	36	138	90	18.22	0.53	34.38	28.08	2.8	10.03	138.2	4.03	118.1	6.68	67.42
2015-07-15	940381	女	43	148	61.5	28.07	111	74	115.55	0.69	22.54	26.42	2.79	9.47	140	3.57	未做	8.77	422.6
2017-09-18	110440	男	50	168	66		128	77	18.75	1.49	12.58	25.06	2.78	9.01	142.9	4.08		33.43	31.42
2016-07-07	2811726	女	41	158	58.5	23.442	147	88	13.45	0.77	17.47	16.42	2.77	5.93	143.3	3.79	56.5		35.53
2017-07-17	18098540	女	63	153	53		186	98	18.94	1.68	11.27	29.23	2.59	11.29	145.5	3.1	55.6		68.36
2016-10-09	17184318	男	52	179	86	26.84	179	86	12.52	0.08	156.5	11.28	2.58	4.37	140	4.21	52.2	42.78	126.3
2016-06-13	3598530	女	59	154	54.5	22.98	165	80	14.01	0.84	16.68	20.54	2.58	7.96	144.7	3.64	30.1		138.1
2016-05-26	11432640	男	47	173	77		150	100	10.31	0.6	17.18	16.69	2.53	6.6	142.9	3.96	无	26.4
2017-08-07	18381320	男	56	172	74	25.08	152	112	17.26	1.06	16.28	18.85	2.51	7.51	141.4	4.2	144.8	47.7	78.52
2016-08-23	9019998	男	49	165	67.5	24.793	111	72	7.61	0.26	29.27	9.99	2.5	4	145	4.27		9.94	33.94
2015-12-16	9646077	男	47	169	85	29.8	174	108	11.34	0.52	21.81	16.45	2.42	6.8	143.2	3.9	27.6	20.65	534.1
2017-08-31	2487608	男	31	165	107	39.3	160	120	12.81	0.9	14.23	17.23	2.4	7.18	140	3.94	263.2	27.2	30.02
2015-06-15	15336192	女	35	159	68	26.89	145	86	15.59	0.21	74.24	33.01	2.32	14.23	138.5	3.72	71.1	4.86	283.1
2015-11-09	15990366	女	60	？	54	？	191	102	14.82	1.26	11.76	14.36	2.3	6.24	140	3.68	15.8	33.72	428.4
2016-11-08	16405826	男	46	172	70	24	156	106	12	2.22	5.41	11.19	2.27	4.93	145.7	3.78	32.5	<1.00	46.09
2016-07-22	13625584	男	60	165	66	24.2	136	90	10.3	0.58	17.76	13.97	2.21	6.32	141	3.71	255.7		55.15
2016-05-03	4189180	女	50		57		157	100	12.93	0.64	20.2	14.23	2.19	6.5	141	3.68		16.58
2015-01-29	1033758	男	47	162	70	26.7	135	95	16.72	1.86	8.99	16.47	2.19	7.52			41.8	24.7	399.4
2017-04-27	17804915	男	47	165	58	21.3	135	90	20.46	1.18	17.34	30.71	2.18	14.09	143.1	3.79	286	40.7	105.9
2016-10-13	13391634	男	31	176	127	40.99	180	100	17.62	1.73	10.18	19.16	2.14	8.95	148	3.97	85.5	19.71	129.3
2016-08-15	349551	男	42	172	79	26.7	156	100	15.46	1	15.46	18.08	2.09	8.65	141.9	4.37	91.7		38.91
2016-07-06	7658789	男	34	161	78	30.09	155	105	17.99	1.01	17.81	16.62	2.07	8.03	142	3.85	96.7
2015-12-30	7737540	男	65	166	74	26.85	156	87	10.41	0.46	22.63	12.24	1.98	6.18			116.7	33.37	448
2017-06-09	8345884	男	29	170	75		161	122	15.42	1.03	14.97	21.17	1.96	10.8	142.9	3.63	84.9	46.92	65.25
2016-12-09	287822	女	48	158	69	27.6	118	79	24.64	0.66	37.33	33.65	1.9	17.71	140.2	4.05		1.99	28.98
2016-08-10	16974433	女	41	147	79.5	36.79	145	101	14.81	2.09	7.09	21.45	1.89	11.35	142	3.94		1.14	73.56
2016-06-01	15753995	女	44	156	49	20.13	111	77	15.34	<0.10		21.49	1.82	11.81	142	4.41		41.35
2015-07-31	189632	男	58	176	63	20.34	155	95	9.56	0.56	17.07	14.35	1.81	7.93	140	4.5	71.7	15.2	468.8
2015-07-23	3936157	女	41	？	54.5		127	78	12.95	0.59	21.95	12.81	1.78	7.2	140.6	3.7	30.5	16.06	263.8
2016-01-08	16221567	女	39	158	60		163	109	14.81	0.5	29.62	19.09	1.77	10.79	142	3.16	63.5	63.58	66.63
2016-01-08	16221567	女	40	158	60	24.03	163	109	14.81	0.5	29.62	19.09	1.77	10.79	140.2	3.38	63.5	63.58	468.5
2016-07-20	5920373	男	62	168	64	22.6	153	90	8.79	0.17	51.71	12.64	1.77	7.14	145.3	4.03	89.2
2013-10-29	2324093	女	48	145	82	39	185	114				16.89	1.76	9.6	143.8	4.3	68.8	29.52	187.9
2016-08-01	444071	男	61	168	60	21.27	126	68	13.52	0.41	32.98	20.24	1.74	11.63	140.6	3.48
2013-10-21	9914070	男	34	163	70	26.34	171	115				13.77	1.73	7.96	142	4.19	无	无	无
2014-01-09	10702753	女	38	160	54	21.09	167	99				18.32	1.73	10.59	143.7	3.69	无	20.55	465.3
2017-09-28	18393220	女	50	152	39	16.88	141	98	14.77	0.07	211	18.4	1.71	10.76	143.1	4.16	47.2	52.71	57.97
2016-09-12	9154303	男	57	165	75	27.6	180	100	13.6	0.63	21.59	13.08	1.69	7.74	142.7	3.56	53.6	11.8	578.1
2016-08-15	16145812	女	52	156	54	22.2	165	90	8.89	0.38	23.39	14.16	1.67	8.48	142	3.78	98.3	10.31	46.08
2017-05-10	7694657	女	64	154	45	18.97	165	75	18.52	0.05	370.4	21.59	1.67	12.93	141.7	4.38	86.7	20.96	32.69
2017-05-02	460122	女	61	152	54	23.3	124	73	13.53	0.67	20.19	29.11	1.66	17.54	145.8	3.8	79.6	231.3	40.77
2017-04-28	17861705	女	61	154	56	23.61	173	101	13.33	0.64	20.83	37.59	1.65	22.78	143	4.15	25.5	21.04	117.5
2015-01-12	13246598	男	46	178	84	26.51	138	89	14.28	0.81	17.63	18.62	1.64	11.35	140.1	3.73	97	28.59	771.2
2016-06-30	16926793	女	55	164	52	19.33	148	82	13.44	2.67	5.03	15.86	1.63	9.73	144.9	4.04	54.4	6.88	46.95
2017-04-14	5734570	女	52	153	45	19.2	133	92	16.53	0.05	330.6	26.98	1.63	16.55	145.8	3.96	63.9	18.26	154.2
2017-10-17	18548951	女	58	162	60	22.9	158	88	20.67	0.49	42.18	22.02	1.59	13.85	143.4	3.63	79.1	26.28	33.37
2017-02-03	17384828	女	64	153	50		148	84	17.46	<0.10		31.81	1.59	20.01	145.1	3.78	77.8		37.95
2016-01-04	434140	女	38	150	46.5	20.67	141	113	12.96	0.39	33.23	18.82	1.59	11.84	141	3.73	未做	45.14	792.1
2016-07-18	16948956	男	46	176	74	23.9	165	105	12.74	0.34	37.47	15.75	1.56	10.1	141.3	3.54	28.7	1.42	152.3
2017-12-23	226672	女	47	158	60	24.03	170	104	22.92	0.33	69.45	23.79	1.55	15.35	141.1	3.69			73.28
2016-12-23	226672	女	46	158	60	24.03	170	104	22.92	0.33	69.45	23.79	1.55	15.35	137.9	4.03		2.4	73.28
2016-06-01	15753995	女	44	156	49	20.13	111	77	16.63	0.4	41.58	18.74	1.51	12.41	141.4	3.47	未做	24.5	440.6
2015-08-31	3176718	女	51	154	49	20.66	216	122	14.38	0.78	18.44	18.15	1.5	12.1	145	4	89.4	15.99	378.7
2017-03-29	17068299	男	44	164	84	31	167	105	14.93	0.63	23.7	14.69	1.49	9.86	143.7	4.42	94.3	18.68	41.39
2016-03-14	10429764	男	48	170	76.5	26.47	129	90	12.29	0.31	39.65	12.94	1.49	8.68	144.2	3.96	40.1	12.09
2016-12-21	14778146	男	63	153	62	26.49	140	85	13.7	0.45	30.44	13.1	1.48	8.85	144.3	3.53	233.3	8.14	82.32
2016-07-07	16887585	男	46	166	71	25.76	142	95	16.15	0.53	30.47	20.37	1.46	13.95	141.3	3.7	52.8	1.41	40.23
2017-04-06	17925417	女	58	164	73	27	133	76	18.05	0.26	69.42	19.8	1.45	13.66	139.3	3.99		28.98	190.8
2015-08-11	15506926	女	43	162	65	24.7	157	105	12.6	0.79	15.95	15.05	1.44	10.45	140.8	3.34	46.1	33.89	265.4
2016-01-20	10390076	女	21	168	55	19.5	160	104	未做			15.99	1.43	11.18	140	4.06	未做	68.82	405
2016-01-08	9948346	女	53		48.5		148	89	0.72	0.72	20.65	9.02	1.4	13.59	140.2	3.62
2017-04-19	17206440	女	36	146.5	65	30.2	132	84	16.34	0.03	544.67	16.2	1.38	11.74	139.4	3.64	73.7	45.89	55.11
2014-06-30	10709198	男	52	165	75	27.55	169	99				15.69	1.34	11.71	139.9	3.4	无	38.71	511.6
2017-05-22	16774639	男	42	170	73		144	89	11.61	0.25	46.44	13.19	1.34	9.84	143	4.17	112.9	9.04	92.91
2017-08-21	18386612	男	48	175	79		156	97	13.48	0.18	74.89	17.27	1.3	13.28	144.8	3.42	39.2	26.52	16.14
2017-06-03	487495	女	36	155	53	22.06	133	81	19.2	0.12	160	21.25	1.3	16.35	140	4.03	98	34.46	26.95
2015-05-14	691648	女	62	160	57.5	22.6	168	82	9.48	0.27	35.11	19.23	1.29	14.91	143.6	3.32	58	10.34	357.8
2016-06-14	8099927	女	51	155	86	35.796	155	78	13.27	0.06	221.17	16.94	1.26	13.44	145.9	4.21		17.98	35.27
2016-06-27	16596532	女	51	158	60	24.03	245	152	23.95	1.06	22.59	17.24	1.22	14.13	143.3	4	42.6		372.3
2012-06-19	7895494	男	38	174	86	28.4053	166	120	-	-	-	11.16	1.19	9.37815	140.9	3.88	657	70.5/1650ml	64.68
2015-10-30	10390223	男	22	175	76.5	24.98	138	77	12.42	1.48	8.39	14.73	1.19	12.38	133	3.6	未做	12.31	352.8
2017-08-22	16446815	男	54	163	83.5	31.4	125	85	19.93	0.42	47.45	28.99	1.17	24.78	142.8	4.21	139.1	74.87	169.4
2016-03-17	2052847	女	51	160	60		128	80				12.84	1.14	11.26	143	3.73	77.2	16.39
2011-07-19	6403560	女	55	153	44	18.7962	182	106	14.17	0.4	35.42	16.94	1.13	14.99	144.7	3.43	43	-	26.71
2016-11-07	176616	女	58	155	70	29.14	186	99	9.35	0.62	15.08	15.61	1.09	14.32	142	3.44	68.9	23.59	85.7
2016-01-18	749038	男	51	160	70	27.34	142	81	14.86	0.25	59.44	20.61	1.09	18.91	145.7	3.92	137.9	未做	516.5
2016-03-17	2052847	女	51	160	60	23.4	128	80	未做			17.02	1.09	15.61	143	3.73	77.2	16.39	360.2
2017-09-01	8596393	女	52	157	73		184	103	24.16	0.05	483.2	24.07	1.08	22.29	144.5	4.28	50.2	10.4	46.58
2015-01-12	14673279	男	56	168	59	20.9	165	87	7.1	0.3	23.67	9.73	1.05	9.27	141.9	3.55	72.1	33.47	328.7
2011-11-17	6926997	男	39	169	77	26.9598	140	92	16.68	0.46	36.26	19	1.05	18.1	141.3	4.3	113		22.16
2014-03-13	2210476	女	30	165	75	27.5	179	103				33.81	1.03	32.83				56.37	543.4
2017-08-18	13247859	女	62	152	41.5	17.9	145	75	17.48	0.35	49.94	28.52	1.03	27.69	142.2	3.81	60.7		87.35
2017-10-11	224022	男	57	173	70		123	70	12.31	0.45	27.36	18.07	1	18.07	142.7	3.96		17.91
2013-10-18	10157119	男	60	158	74	29.64	146	87				12.07	0.98	12.32	139.9	3.55	无	无	423.4
2017-09-07	9876513	女	43	155	54.5		160	100	11.9	0.11	108.18	19.64	0.96	20.46	142	4.15		31.14	37.59
2016-04-21	2689588	男	47				131	92	12.56	0.24	52.33	10.96	0.96	11.42	144	3.83
2015-11-02	15891515	女	44	151	57.5	25.22	162	103	12.3	0.3	41	12.75	0.95	13.42	143.5	3.78	未做	4.18	197.1
2015-09-18	13921005	女	52	162	67	25.5	123	75	12.84	0.25	51.36	14.06	0.95	14.8	142.3	3.86	70.5	11.32	218.7
2017-04-20	14134114	男	37	178	85	26.82	143	101	22.1	0.29	76.21	21.6	0.93	23.23	138.8	4.12	70.4	13.93	40.96
2016-06-29	16936385	女	59	158	69	27.64	170	82	8.77	0.62	14.15	10.28	0.89	11.55	127.1	4.46		24.91	128.9
2012-06-27	7511153	女	44	151	67.5	29.604	157	88	-	-	-	16.04	0.89	18.0225	140.6	3.97	154	-	58.73
2015-03-31	482667	男	56	172	75	25.35	146	83	20.21	0.57	35.46	21.81	0.85	25.66	145.5	3.65	88.9	无	564.4
2016-10-09	17170625	男	41	170	84		156	87	6.74	0.38	17.74	8.32	0.84	9.9	148.4	4	55.5	20.19	66.41
2014-07-02	8244654	男	49	168	71	25.16	157	99				13.64	0.82		143	3.33	118.3	12.24	304.9
2015/7/74	13559284	男	32	？	82		137	93	13.98	0.15	93.2	14.63	0.81	16.82
2012-07-18	7860124	男	38	1.71	63	21.5451	130	94				10.9	0.71	15.3521	141.9	3.98
2011-11-03	6863958	女	32	160	57	22.2656	139	98				7.38	0.69	10.6957	141.5	3.93	52	93.1/1500ml
2017-07-13	1568336	女	29	159	73.5	29	154	97	9.46	0.15	63.07	13.53	0.66	20.5	140.3	3.96	112.3	27.1	60.72
2015-01-15	6227714	男	62	168	77.5	27.5	112	69	13.54	0.4	33.78	15.73	0.63	24.94	145.4	3.46	61.3	26.79	615.9
20120-6-19	1293756	男	63	-	70		147	90	-	-	-	14.42	0.62	23.2581	144.6	3.5	298	39.9/1400ml	16.22
2012-06-25	7897609	女	52	148	56	25.5661	140	83	-	-	-	12.3	0.52	23.6538	142.1	3.93	162	-	-
2016-01-14	15152331	男	58	183	87		139	86				11.13	0.44	25.3	138.6	3.66	24	5.44	88.35
2016-10-25	9592086	男	56	165	79	29.02	142	88	9.24	0.19	48.63	10.43	0.37	28.19	138	4.04	93.6	24.75
2012-06-15	7610892	女	37	165	63	23.1405	171	107	-	-	-	19.09	0.31	61.5806	141.3	3.57	339	-	-
2013-12-02	7868990	女	34	158	53	21.23	145	98				15.11	0.17	88.88			95.4	23.96	509.9
2011-12-19	7075942	男	37	170	73	25.2595	142	79				9.28	0.16	58	143.8	4.12	155		108.1
2011-06-21	6048671	女	45	157	70	28.3987	130	90				11.35	0.12	94.5833	138.6	3.53	68		10.11
2014-04-03	2438371	女	64	157	46		150	100				17.57		24.75	143.2	3.77	131.8	14.33	435.8

## Sheet: summary sheet
入院时间	住院号	sex	age	height(cm)	weight(kg)	BMI	systolic pressure	diastolic blood pressure	卧ALD	卧PRA	卧ARR	Orthostatic plasma aldosterone concentration	Orthostatic plasma renin activity	Orthostatic aldosterone renin ratio	sodium (Na，mmol/L)	potassium(Ka, mmol/L)	24hUFC(ug/24hr)	Adrenocorticotropic Hormone	cortisol(nmol/L)
2017-06-13	17348818	female	25	157	53	21.5	212	138	40.65	12		83.7	12		143.1	3.44	65.5	16.66	43.47
2017-05-23	13404525	female	39	152	65.5	28.5	150	94	27.85	6.82	4.08	74.2	12		135.7	3		31.07	75.88
2017-06-27	18237049	male	38	166	73		150	109	25.42	2.67	9.52	58.25	6.18	9.43	142	3.28	102.6	25.64	88.1
2016-12-22	12300466	male	29	173	65	21.71	190	135	41.42	12		53.61	12		139.6	4.27
2017-01-18	17482972	female	21	160	55	21.4	172	116	26.96	8	3.37	48.17	12	3.97	140.3	3.97	61.8
2017-02-10	17564468	female	30	147.5	55		157	107	32.12	3.77	8.52	45.39	12		144.8	3.92	79.2	32.73	148.6
2016-06-16	16622799	female	65	158	58	23.2	133	88	27.98	1.14	24.54	43.61	12		142.9	2.98	56.12	15.62	56.12
2016-12-27	17571816	male	32				164	110	31.49	6.11	5.15	43.1	12		144.2	4.27	133.5	33.53	26.86
2016-12-27	17571816	male	31				164	110	31.49	6.11	5.15	43.1	12		141.5	3.96	120.8	33.53	80.09
2017-04-18	9773686	female	35	158	57	22.83	146	101	24.83	2.26	10.99	42.9	12		143.4	3.97	147.4	35.26	47.71
2017-01-31	17625033	female	29	165	71	26.08	156	121	23.48	4.64	5.06	42.39	12		144.9	3.81	60.3	49.95	51.58
2017-02-07	8260474	male	34	170	73	25.26	174	113	26.88	1.13	23.79	42.15	3.21	13.13	142.9	4.14	83.7	22.31	50.35
2017-03-11	17734590	male	32	168	81		164	118	32.99	12		41.54	12		143.3	4.35	67.2	67.2	78.24
2017-01-31	17618456	male	27	169	72	25.2	162	119	24.15	5.74	4.21	41.28	12				79.7	32.32
2017-06-14	4351645	male	50	168	79		148	98	27.86	5.83	4.78	41.1	9.22	4.46	140.5	3.91	179.3	9.16	31.57
2017-02-13	17270396	female	35	160	71		189	125	21.73	5.43	4	39.43	12		142.4	3.22		23.87	127.2
2015-04-02	15051853	female	32	163	80	30.11	145	108	26.67	3.19	8.36	39.32	6.6	5.96	142.6	3.89	81.6	15.14	530.5
2017-04-18	17666946	male	34	175	90	29.4	172	123	27.7	1.72	16.1	38.65	6.38	6.06	141.1	3.68	111.7	49.56	23.25
2017-05-09	17866382	female	57	154	54.5	22.1	131	91	25.43	1.76	14.45	37.85	12		143.4	4.01	41.9	46.36	47.74
2017-04-28	17861705	female	61	154	56	23.61	173	101	13.33	0.64	20.83	37.59	1.65	22.78	143	4.15	25.5	21.04	117.5
2017-07-17	18315600	male	22	175	80		136	85	26.19	3.74	7	37.11	6.32	5.87	139.9	4.12	178.4	21.91	35.21
2017-02-06	701902	female	39	153	55	23.5	172	117	31.34	2.34	13.39	37.1	5.42	6.85	140.1	3.33	64.6	35.14	51.22
2015-05-11	2633762	female	42		56		168	106	16.94	1.23	15.97	36.99	3.17	11.67	141.9	3.8		13.79	519.2
2017-09-01	18553033	male	29	183	106		151	115	23.04	2.77	8.32	36.91	5.43	6.8	141.4	4.11	117.8	9.28	112.4
2017-04-24	16749473	male	37	170	75	25.9	143	91	16.15	0.83	19.46	36.06	6.69	5.39	143	4.22	101	18.74	42.67
2016-12-19	14980519	female	47	159	62	24.5	174	108	29.49	4.51	6.54	35.52	12		143.4	3.65	58	23.35	62.74
2017-03-08	11034835	male	46	165	55	20.2	148	114	23.22	10.44	2.22	35.31	12		143.7	3.83		34.73	37.59
2016-06-06	16537648	female	34	160	54	21.09	165	108	14.55	3.82	3.81	34.66	12	3.81	140	3.63		1	73.39
2017-04-14	17665480	male	42	169	67	23.5	130	101	30.09	4.57	6.58	34.19	12		143.5	3.93	227.5	22.62	98.37
2017-08-29	15482099	female	29	157	50	20.28	153	99	21.29	0.65	32.75	34.16	4.8	7.12	142	3.74	56.8	12.22	39.42
2016-12-09	287822	female	48	158	69	27.6	118	79	24.64	0.66	37.33	33.65	1.9	17.71	140.2	4.05		1.99	28.98
2015-06-15	15336192	female	35	159	68	26.89	145	86	15.59	0.21	74.24	33.01	2.32	14.23	138.5	3.72	71.1	4.86	283.1
2017-02-20	14676403	male	35	162	81		214	138	22.82	5.09	4.48	31.9	12		143.3	4.29		11.16	135.8
2017-02-03	17384828	female	64	153	50		148	84	17.46	0.1		31.81	1.59	20.01	145.1	3.78	77.8		37.95
2017-10-11	4602348	male	40	169.5	89	30.98	142	90	32.38	0.91	35.58	30.74	5.89	5.22	145.2	3.25	64.3		50.16
2017-04-27	17804915	male	47	165	58	21.3	135	90	20.46	1.18	17.34	30.71	2.18	14.09	143.1	3.79	286	40.7	105.9
2016-12-26	9266501	female	27	159	52.5	20.7	149	92	15.32	1.52	10.08	30.55	12		142.4	4.18
2016-09-07	17044621	female	35	163	49	18.44	144	102	13.8	4.24	3.25	30.52	8.11	3.76	144.5	4.3	52.3	15.36	36.78
2016-11-22	2361514	male	35	164	64	23.8	151	94	24.8	5.57	4.45	30.06	12		142.6	4.73	58.7	11.83	52.87
2017-08-21	17652610	male	46	158	66		150	95	15.1	1.01	14.95	30.03	6.02	4.99	141.9	3.63	70.3	56.14	39.1
2017-06-13	18208811	female	28	156.5	51	33.07	160	121	22.77	2.82	8.07	30.02	7.26	4.13	139.5	3.94	95	19.1	268.7
2015-01-26	14755860	male	34	168	84	29.7	187	122	27.26	5.5	4.96	29.95	7.8	1.89
2017-04-25	17743824	male	36	172	80	27	174	121	22.15	3.03	7.31	29.92	6.8	4.4	143	3.61	129.3	28.45	195.4
2017-05-18	17809402	female	59	161	73	28.1	206	78	11.9	2.09	5.69	29.88	12		144	3.99	82.5		49.64
2016-09-30	17208320	male	28	167	65	23.3	183	130	19.39	7.97	2.43	29.65	12		141	3.43	100.5	17.6	51.84
2017-06-29	8295471	female	42	160	61	23.82	149	53	23.69	1.5	15.79	29.64	2.86	10.36	142.4	3.77		12.67	20.53
2017-12-30	17579641	female	45	155	59		168	79	15.85	1.38	11.49	29.61	3.65	8.11
2017-03-09	17548996	male	44	170	80		134	99	19.54	0.71	27.52	29.59	3.44	8.6	142.2	4.53	69.9	26.25	21.21
2015-04-15	10727927	female	46	155	61	25.39	169	126	16.33	3.21	5.09	29.52	4.49	6.57	139.8	3.79		20.9	662.2
2017-07-20	18348295	female	52	155	59		137	85	19.74	1.66	11.89	29.35	3.3	8.89	143	4.39	34.97	8.64	91.82
2017-07-17	18098540	female	63	153	53		186	98	18.94	1.68	11.27	29.23	2.59	11.29	145.5	3.1	55.6		68.36
2017-05-02	460122	female	61	152	54	23.3	124	73	13.53	0.67	20.19	29.11	1.66	17.54	145.8	3.8	79.6	231.3	40.77
2016-05-20	1341292	male	34		91.5	31.29	159	108	21.37	1.89	11.31	29.04	3.4	8.54	140.1	4.13	15.22	22.11	184.1
2017-08-22	16446815	male	54	163	83.5	31.4	125	85	19.93	0.42	47.45	28.99	1.17	24.78	142.8	4.21	139.1	74.87	169.4
2017-08-18	13247859	female	62	152	41.5	17.9	145	75	17.48	0.35	49.94	28.52	1.03	27.69	142.2	3.81	60.7		87.35
2016-08-31	6705538	female	48	156	68.5	28.15	153	98	20.85	0.61	34.18	28.45	3.05	9.33	140.4	3.67		14.18	30.89
2017-02-13	1439408	female	35	155	38	15.82	140	95	23.33	2.82	8.27	28.35	5.63	5.04	144.5	4.17	56.1	30.86	47.49
2017-06-30	10329068	female	38	160	60	23.44	155	99	15.44	1.27	12.16	28.3	4.87	5.81	138.6	3.86	108.9	26.02	28.87
2016-06-21	14901029	male	33	170	104	36	138	90	18.22	0.53	34.38	28.08	2.8	10.03	138.2	4.03	118.1	6.68	67.42
2017-07-04	6414767	female	49	158	60	24.03	125	83	15.46	1.41	10.96	28.02	4.66	6.01	141.5	4.22	110	10.82	150
2017-01-09	17297025	male	36	162	85		114	75	19.84	1.66	11.95	28	5.87	4.77	144.6	3.69			55.28
2017-06-08	17297025	male	36	162	89		142	95	19.84	1.66	11.95	28	5.87	4.77	144.6	3.69			55.28
2016-12-16	3575758	male	29	178	92	29.04	146	86	21.8	2.88	7.57	27.75	12		144.4	4.22	99	38.41	20.85
2016-04-15	841102	female	61	160	55	21.5	160	90	16.98	0.62	27.39	27.72	7.12	3.89	145	3.31	81.8	42.36
2015-08-11	14868483	female	56	155	58	24.16	118	79	17.17	0.21	81.76	27.48	4.4	6.25	142.6	3.52		30.76	583.2
2016-12-31	17454955	male	28	165	118	43.34	159	110	23.05	3.85	5.99	27.39	6.07	4.51	140.4	3.88		17.6	26.96
2017-07-25	10709198	male	56	164	67	25	184	110	16.43	1.8	9.13	27.27	4.03	6.77	142.3	4	69.8	25.58	36.29
2017-01-16	17614913	male	33	172	74.5	25.1	110	82	18.39	3.49	5.27	27.24	12		137.4	4.1	77.7	28.35
2017-01-23	17591068	male	30	170	77	26.6	155	95	28.26	7.67	3.68	27.07	12	4.07	144.8	4.07	178.5	20.17	26.58
2017-07-24	18127473	male	37	161	56		186	125	31.41	2.56	12.27	27.06	12		141.1	3.78	73.5	22.03	76.63
2016-08-22	587362	male	30	163	80	30.2	221	148	19.96	12	1.68	27.03	12		134.8	3.02	39.5	1
2017-04-14	5734570	female	52	153	45	19.2	133	92	16.53	0.05	330.6	26.98	1.63	16.55	145.8	3.96	63.9	18.26	154.2
2017-08-17	18353116	female	59	155	51	21	120	80	10.84	0.1	108.4	26.69	5.02	5.32	147.8	3.63	15.7	2.09	4.79
2015-07-15	940381	female	43	148	61.5	28.07	111	74	115.55	0.69	22.54	26.42	2.79	9.47	140	3.57		8.77	422.6
2017-02-15	17646898	male	38	180	74	22.8	157	108	22.8	2.28	10	26.35	12		141	3.77	162.6	45.28	43.28
2017-09-25	15742271	male	39	169	78.5	27.5	119	78	21.33	0.82	26.01	26.2	2.91	9	144.7	3.9	123	9.49	159
2017-04-26	17621950	male	57	166	54.5		153	90	29.59	4.17	7.1	26.17	12				48.7	25.03	48.74
2015-06-30	15521164	female	35	160	70	27.34	152	106	10.34	6.54	1.58	26.07	12	2.17	140.4	3.64		27.47	255.1
2015-06-03	15441589	male	41	168	91	32.24	157	117	16.2	5.61	3.14	26.05	9.25	2.82	145.6	4.23			229.2
2017-08-30	18553523	male	45	163	52		168	120	17.36	2.06	8.43	26.05	12		139.8	4.01
2016-07-13	16040529	female	59	158	59	23.6	150	86	13.61	0.58	23.47	26.03	3.1	8.4	144	3.28	100.5
2017-07-24	17928034	male	36	160	65	25.3	154	106	25.35	0.4	63.38	25.69	3.66	7.02	142.9	3.83	49.6	23.27	51.35
2017-10-10	18353683	male	33	156	64		179	116	20.45	1.02	20.05	25.65	5.43	4.72	142.6	3.85	87	17.74	370.3
2017-01-17	15151529	female	63	152	74	32	126	89	16.77	0.21	79.86	25.63	4.31	5.95	140.7	3.8	48.1	15.02	48.91
2015-06-11	15473984	male	34	169	75	26.26	179	114	20.73	9.34	2.22	25.29	12	2.11	141.5	3.22	130.5	20.65	730.1
2017-09-18	110440	male	50	168	66		128	77	18.75	1.49	12.58	25.06	2.78	9.01	142.9	4.08		33.43	31.42
2016-09-05	17186318	female	45	142	45	22.3	179	96	12.49	2.43	5.14	24.94	5.03	4.96	143	5.09	22.6	39.53	59.93
2017-04-14	371214	female	35	151	47		142	97	20.03	4.15	4.83	24.7	12		142	3.63		8.88	90.94
2015-11-23	15926650	female	31	154	57	24.03	136	97	13.65	2.09	6.53	24.68	8.1	3.05	138.7	4.05	110.8	6.92	314
2017-09-26	15556561	female	60	160	50		105	55	19.61	0.27	72.63	24.39	4.03	6.05	138.1	3.56		36.26	29.4
2017-01-09	15386087	female	48	162	49		160	105	15.83	2.57	6.16	24.35	6.73	3.62	147.2	3.96	47.4	23.78	70.35
2017-10-16	18470375	male	63	166	67		150	98	20.06	0.85	23.6	24.26	3.1	7.83	142.8	3.92
2014-04-15	11066504	male	45	172	86	29.06	164	108	16.94	1.07	15.83	24.22	3.37	7.19			75.2	28.99	352.3
2017-04-28	7477531	male	31	177	75		128	80	26.07	1.05	24.83	24.2	8.16	2.97	140.5	3.61	103.7	35.55	32.56
2017-01-07	2445291	male	34	170	86.5	29.93	120	100	21	5.3	3.96	24.09	12		142.5	5.36		48.87	37.19
2017-09-01	8596393	female	52	157	73		184	103	24.16	0.05	483.2	24.07	1.08	22.29	144.5	4.28	50.2	10.4	46.58
2016-11-07	9173087	female	37	170	56.5	19.55	128	76	17.14	8.28	2.07	23.96	12		141.6	4.07	69.8	23.45	40.25
2017-10-16	16449503	male	31	171	70		153	102	21.18	7.18	2.95	23.9	12		137	4.25	120.7	26.54	83.95
2017-05-12	17708890	female	63	161	56	21.6	160	83	12.19	3.94	3.09	23.84	12		142.9	4.11	87.9	22.55	85.64
2017-12-23	226672	female	47	158	60	24.03	170	104	22.92	0.33	69.45	23.79	1.55	15.35	141.1	3.69			73.28
2016-12-23	226672	female	46	158	60	24.03	170	104	22.92	0.33	69.45	23.79	1.55	15.35	137.9	4.03		2.4	73.28
2017-10-13	18553531	female	47	149	52	23.42	160	100	22.09	0.85	25.99	23.79	4.34	5.48	142.2	3.79	70.3	2.87	32.29
2016-07-18	16915825	female	48	152	57.5	24.88	158	97	15.16	0.4	37.9	23.78	37.9	5.47	143.2	3.2	137.5		50.5
2016-06-12	16627781	male	40	168	76	26.93	132	94	15.76	1.69	9.33	23.73	4.01	5.92	145.3	3.72	103.2	1.61	46.72
2016-12-08	17345243	male	65	170	76	26.3	160	109	20.71	1.01	20.5	23.43	6.01	3.9	141.1	3.71	94.7	30.51	86.57
2017-03-15	8771412	female	36	161	79	30.4	148	94	19.5	2.51	7.77	23.35	4.11	5.68	142	4.1		25.45	30.46
2016-07-15	16975498	female	48	157.5	58	23.5	154	100	12.44	3.15	3.95	23.33	7.31	3.19	140	4.28	63	18.91	672.5
2017-04-25	17879918	male	27	162	61	23.2	130	91	15.88	2.23	7.12	23.11	5.62	4.11	145.2	3.89	115.7	51.3	13.66
2016-09-21	17000192	male	58	154	66	27.8	198	120	15.93	2.39	6.67	23.04	4.28	5.38	141.4	3.97	56.4	1.94	201.6
2016-11-29	954538	male	47	164	73	35.3	164	102	26.92	1.71	15.74	22.92	5.76	3.98	142.8	4.3	20.9	7.2	97.05
2017-07-31	5231790	male	36	167	68		170	108	18.05	1.75	10.31	22.82	3.97	5.75	143.2	3.89	116.5	40.9	39.71
2016-11-28	210228	male	60	161	70	27	165	93	23.55	1.48	15.91	22.24	4.21	5.28	144	4.21	50.6		73.52
2017-08-31	1803845	female	61	148	51	23.2	135	71	20.91	1.24	16.86	22.1	3.28	6.74	142	3.89	69.9		107.4
2016-09-26	17016372	male	31	172	75	25.3	136	94	14.99	0.82	18.28	22.04	4.34	5.08	149.6	3.8	138.8	6.7
2017-05-04	8723116	male	52	171	75		124	83	19.45	0.6	32.42	22.03	5.09	4.33	145.8	3.42	63.6	80.54	26.22
2017-05-04	8723116	male	52	171	75		124	83	19.45	0.6	32.42	22.03	5.09	4.33	145.8	3.42	63.6	26.22	80.54
2017-10-17	18548951	female	58	162	60	22.9	158	88	20.67	0.49	42.18	22.02	1.59	13.85	143.4	3.63	79.1	26.28	33.37
2016-12-12	17396488	male	41	170	62	21.5	216	127	19.19	1.51	12.71	22	6.42	3.43	143.2	4.15	68.4	1.09	24.71
2017-04-10	10092765	male	62	168	73	25.9	173	98	17.02	1.25	13.62	21.96	2.86	7.68	147.8	3.45		15.26	73.37
2017-04-06	14983595	male	31	169	66	23	133	90	19.35	7.21	2.68	21.88	12		141.1	3.97		27.45	41.38
2015-03-31	482667	male	56	172	75	25.35	146	83	20.21	0.57	35.46	21.81	0.85	25.66	145.5	3.65	88.9		564.4
2016-04-26	1011924	female	37	160	52	20.31	176	111	16.13	12		21.76	12		142.5	3.84	50		42.41
2016-10-17	11478104	female	24	140	42		164	115	11.51	4.7	2.45	21.71	12		139.4	4.06	64.3	14.03	77.46
2017-04-20	14134114	male	37	178	85	26.82	143	101	22.1	0.29	76.21	21.6	0.93	23.23	138.8	4.12	70.4	13.93	40.96
2017-05-10	7694657	female	64	154	45	18.97	165	75	18.52	0.05	370.4	21.59	1.67	12.93	141.7	4.38	86.7	20.96	32.69
2016-06-01	15753995	female	44	156	49	20.13	111	77	15.34	<0.10		21.49	1.82	11.81	142	4.41		41.35
2015-11-09	15871600	male	52	176	75	24.21	170	110	15.41	1.66	9.17	21.48	3.88	5.54	141.6	4.1
2016-08-10	16974433	female	41	147	79.5	36.79	145	101	14.81	2.09	7.09	21.45	1.89	11.35	142	3.94		1.14	73.56
2015-12-30	3192924	male	41	171	75	25.6	143	103	13.76	2.33	5.91	21.45	12	1.79	141.4	3.96		43.24	495.2
2016-01-14	8092690	female	31	156	48	19.72	130	93	12.14	2.62	4.63	21.36	6.03	3.54	142	4.4	27.3	30.53	407.1
2016-11-24	17286041	male	25	169	91	31	157	105	23.39	1.52	15.39	21.36	3.34	6.4	146.6	4.12	161.5	45.09
2016-08-22	17061163	male	51	167	76		148	105	13.59	1.94	7.01	21.33	3.08	6.93	143	3.83	52.9	9.77	70.83
2016-08-29	615243	male	27	180	100	30.9	140	90	15.04	1.08	13.93	21.33	3.21	6.64	142	4.13	108.5	23.59	74.01
2016-11-10	16783568	female	59	149	60	27	115	87	17.88	12		21.32	12		132.2	4.71	32.3	42.09	154.4
2016-07-11	16886856	male	48	165	73	26.8	190	120	16.56	1.18	14.03	21.29	3.45	6.17	146.8	4.33	60.4		70.5
2017-06-03	487495	female	36	155	53	22.06	133	81	19.2	0.12	160	21.25	1.3	16.35	140	4.03	98	34.46	26.95
2017-09-27	18530776	male	50	160	71	27.73	159	110	26.03	4.6	5.66	21.25	12		143.8	3.17	49.1	31.13	58.62
2017-06-09	8345884	male	29	170	75		161	122	15.42	1.03	14.97	21.17	1.96	10.8	142.9	3.63	84.9	46.92	65.25
2016-01-13	16240650	female	36	159	50.5	19.96	128	89	16.64	4.46	3.73	21.16	12	1.76	141	3.84	135.7	未做	102.7
2017-03-29	17704799	male	43	164	77.5		157	98	16.92	0.81	20.89	21.11	5.06	4.17	141.8	3.99
2016-07-13	16730417	male	42	165	77	28.28	163	108	11.93	0.89	13.4	21.06	4.37	4.82	142.4	3.93	108.8	30.64	86.04
2015-01-08	9959872	male	21	172	81.5	27.5	140	90	19.94	0.76	26.24	20.82	4.66	4.47	142.2	4.67	105.6	51.09	452.8
2016-07-04	16704941	male	31	165	60	22.04	132	92	21.61	5.78	3.74	20.81	12	1	141	3.69	113.4	21.06	69.55
2017-09-08	12049094	female	46	151	65		118	81	10.15	1.12	9.06	20.77	6.94	2.99	141.6	3.22	91.76	11.02	22.83
2016-11-03	3680457	female	62	152	50	21.6	182	77	11.35	12		20.76	12		140	4.33
2016-01-18	749038	male	51	160	70	27.34	142	81	14.86	0.25	59.44	20.61	1.09	18.91	145.7	3.92	137.9		516.5
2016-06-13	3598530	female	59	154	54.5	22.98	165	80	14.01	0.84	16.68	20.54	2.58	7.96	144.7	3.64	30.1		138.1
2016-06-30	16754575	male	53	170	83	28.72	142	91	69.32	0.16	20.44	20.52	3.53	5.81	140.9	4.21	32.1	13.61
2015-05-08	13510913	female	23		45		172	141	17.31	2.09	8.28	20.51	6.48	3.17	139.8	4.56			390.2
2016-07-07	16887585	male	46	166	71	25.76	142	95	16.15	0.53	30.47	20.37	1.46	13.95	141.3	3.7	52.8	1.41	40.23
2016-08-01	444071	male	61	168	60	21.27	126	68	13.52	0.41	32.98	20.24	1.74	11.63	140.6	3.48
2015-10-29	15759851	female	23	172	72	24.34	162	113	11.65	1.13	10.31	20.23	6.23	3.25	139.3	3.51	27.8	32.52	435
2016-10-17	5734570	female	51	155	49.5	20.6	140	99	12.93	0.66	19.59	20.17	6.89	2.93	144.2	4.1	45.1	32.78	59.15
2017-02-16	16710044	female	39	153	53		155	92	19.34	3.35	5.77	20	7.94	2.52	140.7	3.89		16.07	28.5
2015-11-24	15944518	male	51	177	109	34.79	149	105	15.06	4.51	3.34	19.95	12	3.34	146.3	3.94	115.8	20.26	431.2
2016-10-24	17207602	female	31	173	53	17.5	146	99	13.61	2.33	5.84	19.87	9.3	2.14	138	4.25	80.4	27.65	28.82
2017-04-06	17925417	female	58	164	73	27	133	76	18.05	0.26	69.42	19.8	1.45	13.66	139.3	3.99		28.98	190.8
2017-09-07	9876513	female	43	155	54.5		160	100	11.9	0.11	108.18	19.64	0.96	20.46	142	4.15		31.14	37.59
2017-10-12	18548474	male	54	163	66		176	118	15.39	1.36	11.32	19.64	5.91	3.32	140	4.12	69.6	1.66	352.7
2015-12-09	999137	female	53	？	56.5	？	134	84	12.8	7.46	1.72	19.63	12	1.64	143	3.06		25.1	587.6
2017-03-31	17828852	male	55	177	86	27.4	150	93	16.68	1.22	13.67	19.62	4.2	4.67	145.2	4.26	133.9	43.85	38.04
2016-05-31	16659267	male	37	164	80	29.74	160	110	16	1.06	15.09	19.39	3.23	6	142	3.63	79.2	16.55	15.85
2017-09-21	18505125	male	61	156	58		178	106	14.26	0.59	24.17	19.34	3.84	5.04	141.2	3.58	48.4	27.6	66.8
2015-05-14	691648	female	62	160	57.5	22.6	168	82	9.48	0.27	35.11	19.23	1.29	14.91	143.6	3.32	58	10.34	357.8
2016-10-13	13391634	male	31	176	127	40.99	180	100	17.62	1.73	10.18	19.16	2.14	8.95	148	3.97	85.5	19.71	129.3
2015-11-06	16090488	female	60		54		165	83	15.49	0.36	13.03	19.13	4.54	4.21	144.3	3.59	83.3		366.9
2016-01-08	16221567	female	39	158	60		163	109	14.81	0.5	29.62	19.09	1.77	10.79	142	3.16	63.5	63.58	66.63
2016-01-08	16221567	female	40	158	60	24.03	163	109	14.81	0.5	29.62	19.09	1.77	10.79	140.2	3.38	63.5	63.58	468.5
2017-01-12	17536111	male	27	165	67	24.6	128	82	16.23	1.18	13.75	19.03	5.75	3.31	144.2	4.14		50.7	24.84
2011-11-17	6926997	male	39	169	77	26.9598	140	92	16.68	0.46	36.26	19	1.05	18.1	141.3	4.3	113		22.16
2016-04-15	841102	female	61	160	55	21.5	160	90	16	0.45	35.56	18.91	5.7	3.32	145	3.31	91.1	91.58	537
2017-08-07	18381320	male	56	172	74	25.08	152	112	17.26	1.06	16.28	18.85	2.51	7.51	141.4	4.2	144.8	47.7	78.52
2016-01-04	434140	female	38	150	46.5	20.67	141	113	12.96	0.39	33.23	18.82	1.59	11.84	141	3.73		45.14	792.1
2016-09-13	17168169	male	29	170	76	26.29	189	116	13.05	2.73	4.78	18.8	12		143	3.6	59.2		33.37
2016-06-01	15753995	female	44	156	49	20.13	111	77	16.63	0.4	41.58	18.74	1.51	12.41	141.4	3.47		24.5	440.6
2016-01-06	8049469	male	43	165	104		139	99	15.94	3.69	4.32	18.64	12		143.1	3.57	87	38.15
2015-01-12	13246598	male	46	178	84	26.51	138	89	14.28	0.81	17.63	18.62	1.64	11.35	140.1	3.73	97	28.59	771.2
2016-07-28	16818663	male	52	174	90	29.73	146	98	15.4	2.29	6.72	18.61	7.8	2.39	142.6	3.1	47.5	32.84	25.39
2016-08-22	14755311	male	55	154	54.5		146	101	11.04	7.84	1.41	18.52	8.81	2.1	145	3.24		1.4	9.82
2017-09-28	18393220	female	50	152	39	16.88	141	98	14.77	0.07	211	18.4	1.71	10.76	143.1	4.16	47.2	52.71	57.97
2014-01-09	10702753	female	38	160	54	21.09	167	99				18.32	1.73	10.59	143.7	3.69		20.55	465.3
2017-07-24	17644729	male	34	166	56		148	81	20.35	1.48	13.75	18.32	3.49	5.25	141.9	4.04	92	33.33	44.25
2017-09-25	1335932	male	43	170	75		132	87	18.67	4	4.67	18.31	5.82	3.15	143.6	4.16	93.9	27.49	31.29
2016-09-23	17201614	male	54	176	61		98	70	12.71	0.67	18.97	18.24	3.95	4.62	140	4.93	88.8	24.97	65.76
2015-08-31	3176718	female	51	154	49	20.66	216	122	14.38	0.78	18.44	18.15	1.5	12.1	145	4	89.4	15.99	378.7
2016-08-15	349551	male	42	172	79	26.7	156	100	15.46	1	15.46	18.08	2.09	8.65	141.9	4.37	91.7		38.91
2017-10-11	224022	male	57	173	70		123	70	12.31	0.45	27.36	18.07	1	18.07	142.7	3.96		17.91
2016-10-13	14883747	female	25	152	46	19.9	155	110	16.93	4.58	3.7	18.05	12		142	4.33	57.3	1.82	120.6
2016-08-05	10024609	male	41	165	73	26.8	158	106	12.47	1.44	8.66	18.04	6.3	2.86	143.7	4.07	48	1.59	41.61
2015-09-30	15847615	male	27	170	62.5	21.63	143	89	13.85	2.09	6.63	18.04	12	1.5	142.2	4.19	118	27.99	380.5
2017-05-15	17748862	female	33	162	58	22.1	156	98	13.89	1.91	7.27	17.93	5.98	3	144.3	3.8	144.5		85.22
2016-07-01	15229904	female	62	154	46	19.39	130	80	18.84	2	9.42	17.68	12	9.42	144.3	3.93		1.33	39.66
2016-01-13	16240650	female	35	159	50.5	19.96	128	89	10.55	3.99	2.64	17.67	12		141	3.84	135.7	1.12	236.9
2014-04-03	2438371	female	64	157	46		150	100				17.57		24.75	143.2	3.77	131.8	14.33	435.8
2015-02-26	14879518	male	33	164.5	52.5	19.4	165	125	10.53	1.99	5.29	17.57	4.57	3.84	142.7	4.23	102.5	26.61	627.4
2016-10-28	17286289	male	36	170	76	26.3	136	83	11.23	0.34	33.03	17.55	3.85	4.56	142	4.18	68.5	36.6	32.38
2017-07-14	18068875	female	55	165	68		173	99	15.23	1.63	9.34	17.47	3.92	4.46	144.2	3.64	47.1	21.18	46.94
2017-08-01	18276983	male	32	172	62	20.96	138	82	17.68	5	3.54	17.46	12		140.7	4.07	106.7	19.06	48.7
2017-08-21	18386612	male	48	175	79		156	97	13.48	0.18	74.89	17.27	1.3	13.28	144.8	3.42	39.2	26.52	16.14
2017-05-26	119337	male	55	175	81.5	26.61	169	111	12.71	0.96	13.24	17.26	2.9	5.95	142.3	3.56	68.3	3.13	55.24
2016-06-27	16596532	female	51	158	60	24.03	245	152	23.95	1.06	22.59	17.24	1.22	14.13	143.3	4	42.6		372.3
2017-08-31	2487608	male	31	165	107	39.3	160	120	12.81	0.9	14.23	17.23	2.4	7.18	140	3.94	263.2	27.2	30.02
2016-01-06	8049469	male	41	165	104	38.2	139	99	17.41	6.76	2.58	17.03	12	1.42	143.1	3.57	87	38.51	578.9
2016-03-17	2052847	female	51	160	60	23.4	128	80				17.02	1.09	15.61	143	3.73	77.2	16.39	360.2
2011-07-19	6403560	female	55	153	44	18.7962	182	106	14.17	0.4	35.42	16.94	1.13	14.99	144.7	3.43	43		26.71
2016-06-14	8099927	female	51	155	86	35.8	155	78	13.27	0.06	221.17	16.94	1.26	13.44	145.9	4.21		17.98	35.27
2013-10-29	2324093	female	48	145	82	39	185	114				16.89	1.76	9.6	143.8	4.3	68.8	29.52	187.9
2016-09-12	15992320	female	30	158	58	23	131	99	15.69	0.75	20.92	16.7	4.22	3.96	139.7	3.58	89.1	3.52	28.59
2016-05-26	11432640	male	47	173	77		150	100	10.31	0.6	17.18	16.69	2.53	6.6	142.9	3.96		26.4
2016-07-06	7658789	male	34	161	78	30.09	155	105	17.99	1.01	17.81	16.62	2.07	8.03	142	3.85	96.7
2016-11-14	17151514	male	65	175	83	27.1	160	90	11.14	0.89	12.52	16.59	3.21	5.17	146	3.72	57.4	14.53	19.06
2015-11-23	16085695	female	52	158	56.5	22.63	176	101	11.25	1.15	9.78	16.54	3.78	4.38	141.4	4.26		17.75	545.7
2015-11-21	4209285	male	38	176	61	19.74	141	108	12.74	1.31	9.73	16.52	5.73	2.88	141.6	4.35		25.69	466.1
2015-01-29	1033758	male	47	162	70	26.7	135	95	16.72	1.86	8.99	16.47	2.19	7.52			41.8	24.7	399.4
2015-12-16	9646077	male	47	169	85	29.8	174	108	11.34	0.52	21.81	16.45	2.42	6.8	143.2	3.9	27.6	20.65	534.1
2016-07-07	2811726	female	41	158	58.5	23.442	147	88	13.45	0.77	17.47	16.42	2.77	5.93	143.3	3.79	56.5		35.53
2016-09-02	1335358	male	35	180	77	23.76	173	111	11.65	2.14	5.44	16.42	5.31	3.09	136.1	3.92	71	28.74	341.4
2016-08-01	9140334	male	34	173	72	24.06	143	86	14.21	5.35	2.66	16.26	4.79	3.39	138.2	3.38	241.6	48.01
2016-02-19	292782	female	56	153	51	21.79	200	130	12.04	1.47	8.19	16.22	12	1.35	143	4.18	40.9	11.78	353.7
2016-02-19	292782	female	55	153	51		200	130	12.04	1.47	8.19	16.22	12		143	4.18	40.9	11.78
2017-04-19	17206440	female	36	146.5	65	30.2	132	84	16.34	0.03	544.67	16.2	1.38	11.74	139.4	3.64	73.7	45.89	55.11
2012-06-27	7511153	female	44	151	67.5	29.604	157	88	-			16.04	0.89	18.0225	140.6	3.97	154		58.73
2015-12-23	16102889	female	64	141	49	24.65	158	93	12.16	1.97	6.17	16.02	7.04	2.28	140.1	4	69.8	30.38	410.4
2016-01-20	10390076	female	21	168	55	19.5	160	104				15.99	1.43	11.18	140	4.06		68.82	405
2015-12-30	3192924	male	42	171	75		143	103	8.9	0.46	19.35	15.95	3.67	4.35	141.4	3.96		43.24
2016-06-30	16926793	female	55	164	52	19.33	148	82	13.44	2.67	5.03	15.86	1.63	9.73	144.9	4.04	54.4	6.88	46.95
2016-10-13	17327005	male	45	178	90	28.4	134	84	15.49	3.04	5.1	15.78	5.05	3.12	42.2	3.83	136.8		38.24
2016-07-18	16948956	male	46	176	74	23.9	165	105	12.74	0.34	37.47	15.75	1.56	10.1	141.3	3.54	28.7	1.42	152.3
2015-01-15	6227714	male	62	168	77.5	27.5	112	69	13.54	0.4	33.78	15.73	0.63	24.94	145.4	3.46	61.3	26.79	615.9
2014-06-30	10709198	male	52	165	75	27.55	169	99				15.69	1.34	11.71	139.9	3.4		38.71	511.6
2016-11-07	176616	female	58	155	70	29.14	186	99	9.35	0.62	15.08	15.61	1.09	14.32	142	3.44	68.9	23.59	85.7
2016-05-05	7182327	male	27		83.5	30.67	195	137	14.8	5	2.82	15.45	8.3	1.86	137.4	4.34	2.77	51.61	122.9
2016-08-11	10821137	female	45	164	57	21.2	138	86	14.06	1.61	8.73	15.44	8.12	1.9	141.3	3.85	55.43	30.24	104.8
2016-03-03	16386968	female	63	150	54	24	161	86	9.73	1.01	9.63	15.41	3.12	4.94	142.7	3.59	42.9	11.82	511.2
2016-03-03	16386968	female	62	150	54		161	86	9.73	1.01	9.63	15.41	3.12	4.94	139.7	4.47	42.9	11.82
2015-10-14	3841185	male	28	174	76	25.1	133	85	13.06	2.22	5.88	15.36	3.16	4.86	144.3	3.88		27.22	354.9
2017-05-05	16921614	male	54	170	65		124	80	18.7	10.47	1.79	15.13	12		139.4	3.87	50.9	68.39	33.03
2017-07-05	17742556	male	29	171	79	27.05	139	97	15.22	1.07	14.22	15.11	3.91	3.86	141.9	3.68	93.9	15.72	42.9
2015-08-11	15506926	female	43	162	65	24.7	157	105	12.6	0.79	15.95	15.05	1.44	10.45	140.8	3.34	46.1	33.89	265.4
2015-09-01	15701930	male	49	173	86	28.7	141	96	13.41	0.64	20.95	14.96	3.99	3.75	145.7	4.18	120.4	26.37	570.7
2016-08-12	16296779	male	53	169	68	23.8	129	91	11.98	0.56	21.39	14.77	3.61	4.09	141.3	4.48	96.6	24.22	54.29
2015-10-30	10390223	male	22	175	76.5	24.98	138	77	12.42	1.48	8.39	14.73	1.19	12.38	133	3.6		12.31	352.8
2015-07-16	15613538	male	48	172	70	23.66	113	74	11.15	0.41	27.2	14.72	3.58	4.11	139.4	4.18		7.61	301.9
2017-03-29	17068299	male	44	164	84	31	167	105	14.93	0.63	23.7	14.69	1.49	9.86	143.7	4.42	94.3	18.68	41.39
2016-02-12	9598932	male	42	170	76	26.3	120	82	13.65	2.22	6.15	14.64	9.57	1.53	139	3.84	53.5	46.27	592
2015/7/74	13559284	male	32		82		137	93	13.98	0.15	93.2	14.63	0.81	16.82
20120-6-19	1293756	male	63		70		147	90				14.42	0.62	23.2581	144.6	3.5	298	39.9	16.22
2015-11-09	15990366	female	60		54		191	102	14.82	1.26	11.76	14.36	2.3	6.24	140	3.68	15.8	33.72	428.4
2015-07-31	189632	male	58	176	63	20.34	155	95	9.56	0.56	17.07	14.35	1.81	7.93	140	4.5	71.7	15.2	468.8
2016-09-18	17236296	male	37	170	74		134	82	35.32	0.44		14.35	8.14	1.76	139.8	4.09		18.75	24.15
2017-07-14	18158030	male	36	163	62.5		132	100	15.07	0.74	20.36	14.31	3.26	4.39	141.8	3.65	93.3	3.43	148.3
2016-05-03	4189180	female	50		57		157	100	12.93	0.64	20.2	14.23	2.19	6.5	141	3.68		16.58
2016-08-15	16145812	female	52	156	54	22.2	165	90	8.89	0.38	23.39	14.16	1.67	8.48	142	3.78	98.3	10.31	46.08
2016-09-05	17172191	male	39	162	71		150	108	12.17	3.14	3.88	14.12	5.81	2.43	138.9	3.62	118.6	1.68	45.03
2015-09-18	13921005	female	52	162	67	25.5	123	75	12.84	0.25	51.36	14.06	0.95	14.8	142.3	3.86	70.5	11.32	218.7
2016-01-21	16273752	male	61		68.5		147	87	13.01	1.32	9.86	14.02	12	1.17	141.3	4.33	72.3	29.75	449
2016-07-22	13625584	male	60	165	66	24.2	136	90	10.3	0.58	17.76	13.97	2.21	6.32	141	3.71	255.7		55.15
2016-10-25	17253118	male	30	170	66	22.8	160	111	14.57	3.14	4.64	13.85	10.5	1.32	141.2	3.92	83.4	20.34	28.65
2013-10-21	9914070	male	34	163	70	26.34	171	115				13.77	1.73	7.96	142	4.19
2014-07-02	8244654	male	49	168	71	25.16	157	99				13.64	0.82		143	3.33	118.3	12.24	304.9
2017-07-13	1568336	female	29	159	73.5	29	154	97	9.46	0.15	63.07	13.53	0.66	20.5	140.3	3.96	112.3	27.1	60.72
2017-06-16	17475606	male	34	160	98	38.2	147	96	10.78	1.1	9.8	13.52	4.9	2.76	140.3	4.16	62.8		45.95
2016-10-21	1418029	male	35	188	88	24.89	143	98	8.31	0.69	12.04	13.41	3.28	4.09	144.1	4.01	103.5	105.1	64.62
2017-05-22	16774639	male	42	170	73		144	89	11.61	0.25	46.44	13.19	1.34	9.84	143	4.17	112.9	9.04	92.91
2016-01-19	15012076	male	48	166	70	25.4	162	98	12.51	1.12	11.17	13.12	7.61	1.72	143.5	3.64	43.7	35.17	402.5
2016-12-21	14778146	male	63	153	62	26.49	140	85	13.7	0.45	30.44	13.1	1.48	8.85	144.3	3.53	233.3	8.14	82.32
2016-09-12	9154303	male	57	165	75	27.6	180	100	13.6	0.63	21.59	13.08	1.69	7.74	142.7	3.56	53.6	11.8	578.1
2016-03-14	10429764	male	48	170	76.5	26.47	129	90	12.29	0.31	39.65	12.94	1.49	8.68	144.2	3.96	40.1	12.09
2016-03-17	2052847	female	51	160	60		128	80				12.84	1.14	11.26	143	3.73	77.2	16.39
2015-07-23	3936157	female	41		54.5		127	78	12.95	0.59	21.95	12.81	1.78	7.2	140.6	3.7	30.5	16.06	263.8
2015-11-02	15891515	female	44	151	57.5	25.22	162	103	12.3	0.3	41	12.75	0.95	13.42	143.5	3.78		4.18	197.1
2016-07-20	5920373	male	62	168	64	22.6	153	90	8.79	0.17	51.71	12.64	1.77	7.14	145.3	4.03	89.2
2015-12-01	16028213	male	63	164	59	21.94	179	93	9.82	1.39	7.06	12.4	9.76	1.27	139.2	3.92	85.9	26.18	575.7
2012-06-25	7897609	female	52	148	56	25.5661	140	83				12.3	0.52	23.6538	142.1	3.93	162
2015-12-30	7737540	male	65	166	74	26.85	156	87	10.41	0.46	22.63	12.24	1.98	6.18			116.7	33.37	448
2015-12-17	16144970	male	32	165	80	29.4	165	111	12.92	4.34	2.98	12.1	6.1	1.98	142	4.42	81.6	56.4	729.6
2013-10-18	10157119	male	60	158	74	29.64	146	87				12.07	0.98	12.32	139.9	3.55			423.4
2015-12-03	15900330	male	49	167	70	25.1	160	90	9.75	2.46	3.96	12.05	6.44	1.87	144.2	3.8			318.7
2012年3月27日	7398870	female	22		61		135	83	10.84	1.46	7.42	12.03	7.8		141.5	3.95	160
2016-09-08	17182679	female	62	56.5	150		149	81	10.48	0.84	12.48	11.57	5.24	2.21	140.7	4.12	98.6	1	127.1
2015-12-01	1428138	male	36	169	83	29.02	147	106	11.65	4.33	2.69	11.43	7.34	1.56	143	4.33		38.78	418.6
2015-12-10	109381	male	53	170	77	26.64	142	96	9.3	0.27	34.44	11.39	2.88	3.95	143.7	4.2	54.1	22.1	231.7
2016-10-09	17184318	male	52	179	86	26.84	179	86	12.52	0.08	156.5	11.28	2.58	4.37	140	4.21	52.2	42.78	126.3
2016-11-08	16405826	male	46	172	70	24	156	106	12	2.22	5.41	11.19	2.27	4.93	145.7	3.78	32.5	1	46.09
2012-06-19	7895494	male	38	174	86	28.4053	166	120				11.16	1.19	9.37815	140.9	3.88	657		64.68
2016-01-14	15152331	male	58	183	87		139	86				11.13	0.44	25.3	138.6	3.66	24	5.44	88.35
2016-04-21	2689588	male	47				131	92	12.56	0.24	52.33	10.96	0.96	11.42	144	3.83
2012-07-18	7860124	male	38	1.71	63	21.5451	130	94				10.9	0.71	15.3521	141.9	3.98
2016-06-27	16768560	male	50	169	63.5	22.23	188	124	11.89	1.61	7.39	10.75	12		140	4.02	68.6	37.06	101.6
2016-08-04	32433	male	51	164	76.5	28.27	150	87	11.53	1.77	6.51	10.73	3.91	2.74	141.8	4.05
2015-07-30	14812795	male	57	158	70	28.04	149	84	11.34	2.32	4.89	10.51	2.94	3.57	145.3	4.42			322.9
2016-10-25	9592086	male	56	165	79	29.02	142	88	9.24	0.19	48.63	10.43	0.37	28.19	138	4.04	93.6	24.75
2016-08-09	17100476	male	63	167	69.5	24.9	145	87	10.23	0.84	12.18	10.32	2.82	3.66	128.9	4.26	50
2016-06-29	16936385	female	59	158	69	27.64	170	82	8.77	0.62	14.15	10.28	0.89	11.55	127.1	4.46		24.91	128.9
2016-07-07	86379	female	53	153	57		120	75	8.34	0.41	20.34	10.06	3.7	2.72	143.8	4.51		5.84	3.52
2016-10-18	9495008	male	43	160	74	28.9	151	95	9.9	4.76	2.08	10.03	5.3	1.89	140.7	4.52	141.5	4.24	393.3
2016-08-23	9019998	male	49	165	67.5	24.793	111	72	7.61	0.26	29.27	9.99	2.5	4	145	4.27		9.94	33.94
2016-11-03	15983312	female	56	152	62	26.8	150	68	6.28	1.93	3.25	9.97	5.6	1.78	143	4.33	22.9	41.13	73.05
2015-01-12	14673279	male	56	168	59	20.9	165	87	7.1	0.3	23.67	9.73	1.05	9.27	141.9	3.55	72.1	33.47	328.7
2016-01-08	9948346	female	53		48.5		148	89	0.72	0.72	20.65	9.02	1.4	13.59	140.2	3.62
2016-10-09	17170625	male	41	170	84		156	87	6.74	0.38	17.74	8.32	0.84	9.9	148.4	4	55.5	20.19	66.41
2017-10-13	18325780	male	36	178	104		163	111	20.76	3.66	5.67	7.97	7.97	3.2	144.8	3.86		19.52	40.57
2011-11-03	6863958	female	32	160	57	22.2656	139	98				7.38	0.69	10.6957	141.5	3.93	52

## Sheet: A1组(BP≥180或110)
入院时间	住院号	性别	年龄	身高(cm)	体重(kg)	BMI	收缩压	舒张压	卧ALD	卧PRA	卧ARR	立ALD	立PAR	立ARR	Na(mmol/L)	K(mmol/L)	24hUFC(ug/24hr)	ACTH	PTC(nmol/L)
2017-09-01	8596393	女	52	157	73		184	103	24.16	0.05	483.2	24.07	1.08	22.29	144.5	4.28	50.2	10.4	46.58
2011-07-19	6403560	女	55	153	44	18.7962	182	106	14.17	0.4	35.42	16.94	1.13	14.99	144.7	3.43	43		26.71
2016-11-07	176616	女	58	155	70	29.14	186	99	9.35	0.62	15.08	15.61	1.09	14.32	142	3.44	68.9	23.59	85.7
2016-06-27	16596532	女	51	158	60	24.03	245	152	23.95	1.06	22.59	17.24	1.22	14.13	143.3	4	42.6		372.3
2017-02-07	8260474	男	34	170	73	25.26	174	113	26.88	1.13	23.79	42.15	3.21	13.13	142.9	4.14	83.7	22.31	50.35
2015-08-31	3176718	女	51	154	49	20.66	216	122	14.38	0.78	18.44	18.15	1.5	12.1	145	4	89.4	15.99	378.7
2016-01-04	434140	女	38	150	46.5	20.67	141	113	12.96	0.39	33.23	18.82	1.59	11.84	141	3.73		45.14	792.1
2017-07-17	18098540	女	63	153	53		186	98	18.94	1.68	11.27	29.23	2.59	11.29	145.5	3.1	55.6		68.36
2017-06-09	8345884	男	29	170	75		161	122	15.42	1.03	14.97	21.17	1.96	10.8	142.9	3.63	84.9	46.92	65.25
2013-10-29	2324093	女	48	145	82	39	185	114				16.89	1.76	9.6	143.8	4.3	68.8	29.52	187.9
2012-06-19	7895494	男	38	174	86	28.4053	166	120				11.16	1.19	9.37815	140.9	3.88	657		64.68
2016-10-13	13391634	男	31	176	127	40.99	180	100	17.62	1.73	10.18	19.16	2.14	8.95	148	3.97	85.5	19.71	129.3
2013-10-21	9914070	男	34	163	70	26.34	171	115				13.77	1.73	7.96	142	4.19
2016-09-12	9154303	男	57	165	75	27.6	180	100	13.6	0.63	21.59	13.08	1.69	7.74	142.7	3.56	53.6	11.8	578.1
2017-08-07	18381320	男	56	172	74	25.08	152	112	17.26	1.06	16.28	18.85	2.51	7.51	141.4	4.2	144.8	47.7	78.52
2017-08-31	2487608	男	31	165	107	39.3	160	120	12.81	0.9	14.23	17.23	2.4	7.18	140	3.94	263.2	27.2	30.02
2017-02-06	701902	女	39	153	55	23.5	172	117	31.34	2.34	13.39	37.1	5.42	6.85	140.1	3.33	64.6	35.14	51.22
2017-09-01	18553033	男	29	183	106		151	115	23.04	2.77	8.32	36.91	5.43	6.8	141.4	4.11	117.8	9.28	112.4
2017-07-25	10709198	男	56	164	67	25	184	110	16.43	1.8	9.13	27.27	4.03	6.77	142.3	4	69.8	25.58	36.29
2015-04-15	10727927	女	46	155	61	25.39	169	126	16.33	3.21	5.09	29.52	4.49	6.57	139.8	3.79		20.9	662.2
2015-11-09	15990366	女	60		54		191	102	14.82	1.26	11.76	14.36	2.3	6.24	140	3.68	15.8	33.72	428.4
2016-07-11	16886856	男	48	165	73	26.8	190	120	16.56	1.18	14.03	21.29	3.45	6.17	146.8	4.33	60.4		70.5
2017-04-18	17666946	男	34	175	90	29.4	172	123	27.7	1.72	16.1	38.65	6.38	6.06	141.1	3.68	111.7	49.56	23.25
2016-05-31	16659267	男	37	164	80	29.74	160	110	16	1.06	15.09	19.39	3.23	6	142	3.63	79.2	16.55	15.85
2017-05-26	119337	男	55	175	81.5	26.61	169	111	12.71	0.96	13.24	17.26	2.9	5.95	142.3	3.56	68.3	3.13	55.24
2015-11-09	15871600	男	52	176	75	24.21	170	110	15.41	1.66	9.17	21.48	3.88	5.54	141.6	4.1
2016-09-21	17000192	男	58	154	66	27.8	198	120	15.93	2.39	6.67	23.04	4.28	5.38	141.4	3.97	56.4	1.94	201.6
2017-10-10	18353683	男	33	156	64		179	116	20.45	1.02	20.05	25.65	5.43	4.72	142.6	3.85	87	17.74	370.3
2016-12-31	17454955	男	28	165	118	43.34	159	110	23.05	3.85	5.99	27.39	6.07	4.51	140.4	3.88		17.6	26.96
2017-04-25	17743824	男	36	172	80	27	174	121	22.15	3.03	7.31	29.92	6.8	4.4	143	3.61	129.3	28.45	195.4
2017-06-13	18208811	女	28	156.5	51	33.07	160	121	22.77	2.82	8.07	30.02	7.26	4.13	139.5	3.94	95	19.1	268.7
2017-01-18	17482972	女	21	160	55	21.4	172	116	26.96	8	3.37	48.17	12	3.97	140.3	3.97	61.8
2015-02-26	14879518	男	33	164.5	52.5	19.4	165	125	10.53	1.99	5.29	17.57	4.57	3.84	142.7	4.23	102.5	26.61	627.4
2016-12-12	17396488	男	41	170	62	21.5	216	127	19.19	1.51	12.71	22	6.42	3.43	143.2	4.15	68.4	1.09	24.71
2017-10-12	18548474	男	54	163	66		176	118	15.39	1.36	11.32	19.64	5.91	3.32	140	4.12	69.6	1.66	352.7
2015-10-29	15759851	女	23	172	72	24.34	162	113	11.65	1.13	10.31	20.23	6.23	3.25	139.3	3.51	27.8	32.52	435
2017-10-13	18325780	男	36	178	104		163	111	20.76	3.66	5.67	7.97	7.97	3.2	144.8	3.86		19.52	40.57
2015-05-08	13510913	女	23	？	45		172	141	17.31	2.09	8.28	20.51	6.48	3.17	139.8	4.56			390.2
2016-09-02	1335358	男	35	180	77	23.76	173	111	11.65	2.14	5.44	16.42	5.31	3.09	136.1	3.92	71	28.74	341.4
2015-06-03	15441589	男	41	168	91	32.24	157	117	16.2	5.61	3.14	26.05	9.25	2.82	145.6	4.23			229.2
2015-06-11	15473984	男	34	169	75	26.26	179	114	20.73	9.34	2.22	25.29	12	2.11	141.5	3.22	130.5	20.65	730.1
2015-12-17	16144970	男	32	165	80	29.4	165	111	12.92	4.34	2.98	12.1	6.1	1.98	142	4.42	81.6	56.4	729.6
2015-01-26	14755860	男	34	168	84	29.7	187	122	27.26	5.5	4.96	29.95	7.8	1.89
2016-05-05	7182327	男	27		83.5	30.67	195	137	14.8	5	2.82	15.45	8.3	1.86	137.4	4.34	2.77	51.61	122.9
2016-02-19	292782	女	56	153	51	21.79	200	130	12.04	1.47	8.19	16.22	12	1.35	143	4.18	40.9	11.78	353.7
2016-10-25	17253118	男	30	170	66	22.8	160	111	14.57	3.14	4.64	13.85	10.5	1.32	141.2	3.92	83.4	20.34	28.65
2016-08-22	587362	男	30	163	80	30.2	221	148	19.96	12	1.68	27.03	12		134.8	3.02	39.5	1
2017-02-20	14676403	男	35	162	81		214	138	22.82	5.09	4.48	31.9	12		143.3	4.29		11.16	135.8
2017-06-13	17348818	女	25	157	53	21.5	212	138	40.65	12		83.7	12		143.1	3.44	65.5	16.66	43.47
2017-05-18	17809402	女	59	161	73	28.1	206	78	11.9	2.09	5.69	29.88	12		144	3.99	82.5		49.64
2016-02-19	292782	女	55	153	51		200	130	12.04	1.47	8.19	16.22	12		143	4.18	40.9	11.78
2016-12-22	12300466	男	29	173	65	21.71	190	135	41.42	12		53.61	12		139.6	4.27
2017-02-13	17270396	女	35	160	71		189	125	21.73	5.43	4	39.43	12		142.4	3.22		23.87	127.2
2016-09-13	17168169	男	29	170	76	26.29	189	116	13.05	2.73	4.78	18.8	12		143	3.6	59.2		33.37
2016-06-27	16768560	男	50	169	63.5	22.23	188	124	11.89	1.61	7.39	10.75	12		140	4.02	68.6	37.06	101.6
2017-07-24	18127473	男	37	161	56		186	125	31.41	2.56	12.27	27.06	12		141.1	3.78	73.5	22.03	76.63
2016-09-30	17208320	男	28	167	65	23.3	183	130	19.39	7.97	2.43	29.65	12		141	3.43	100.5	17.6	51.84
2016-11-03	3680457	女	62	152	50	21.6	182	77	11.35	12		20.76	12		140	4.33
2017-01-31	17625033	女	29	165	71	26.08	156	121	23.48	4.64	5.06	42.39	12		144.9	3.81	60.3	49.95	51.58
2017-08-30	18553523	男	45	163	52		168	120	17.36	2.06	8.43	26.05	12		139.8	4.01
2017-01-31	17618456	男	27	169	72	25.2	162	119	24.15	5.74	4.21	41.28	12				79.7	32.32
2017-03-11	17734590	男	32	168	81		164	118	32.99	12		41.54	12		143.3	4.35	67.2	67.2	78.24
2016-10-17	11478104	女	24	140	42		164	115	11.51	4.7	2.45	21.71	12		139.4	4.06	64.3	14.03	77.46
2017-03-08	11034835	男	46	165	55	20.2	148	114	23.22	10.44	2.22	35.31	12		143.7	3.83		34.73	37.59
2016-04-26	1011924	女	37	160	52	20.31	176	111	16.13	12		21.76	12		142.5	3.84	50		42.41
2016-12-27	17571816	男	32				164	110	31.49	6.11	5.15	43.1	12		144.2	4.27	133.5	33.53	26.86
2016-12-27	17571816	男	31				164	110	31.49	6.11	5.15	43.1	12		141.5	3.96	120.8	33.53	80.09
2017-09-27	18530776	男	50	160	71	27.73	159	110	26.03	4.6	5.66	21.25	12		143.8	3.17	49.1	31.13	58.62
2016-10-13	14883747	女	25	152	46	19.9	155	110	16.93	4.58	3.7	18.05	12		142	4.33	57.3	1.82	120.6

## Sheet: A2组(160-180且100-110)
入院时间	住院号	性别	年龄	身高(cm)	体重(kg)	BMI	收缩压	舒张压	卧ALD	卧PRA	卧ARR	立ALD	立PAR	立ARR	Na(mmol/L)	K(mmol/L)	24hUFC(ug/24hr)	ACTH	PTC(nmol/L)
2014-04-03	2438371	女	64	157	46		150	100				17.57		24.75	143.2	3.77	131.8	14.33	435.8
2017-04-20	14134114	男	37	178	85	26.82	143	101	22.1	0.29	76.21	21.6	0.93	23.23	138.8	4.12	70.4	13.93	40.96
2017-04-28	17861705	女	61	154	56	23.61	173	101	13.33	0.64	20.83	37.59	1.65	22.78	143	4.15	25.5	21.04	117.5
2017-09-07	9876513	女	43	155	54.5		160	100	11.9	0.11	108.18	19.64	0.96	20.46	142	4.15		31.14	37.59
2017-12-23	226672	女	47	158	60	24.03	170	104	22.92	0.33	69.45	23.79	1.55	15.35	141.1	3.69			73.28
2016-12-23	226672	女	46	158	60	24.03	170	104	22.92	0.33	69.45	23.79	1.55	15.35	137.9	4.03		2.4	73.28
2015-05-14	691648	女	62	160	57.5	22.6	168	82	9.48	0.27	35.11	19.23	1.29	14.91	143.6	3.32	58	10.34	357.8
2015-11-02	15891515	女	44	151	57.5	25.22	162	103	12.3	0.3	41	12.75	0.95	13.42	143.5	3.78		4.18	197.1
2017-05-10	7694657	女	64	154	45	18.97	165	75	18.52	0.05	370.4	21.59	1.67	12.93	141.7	4.38	86.7	20.96	32.69
2014-06-30	10709198	男	52	165	75	27.55	169	99				15.69	1.34	11.71	139.9	3.4		38.71	511.6
2015-05-11	2633762	女	42		56		168	106	16.94	1.23	15.97	36.99	3.17	11.67	141.9	3.8		13.79	519.2
2016-06-29	16936385	女	59	158	69	27.64	170	82	8.77	0.62	14.15	10.28	0.89	11.55	127.1	4.46		24.91	128.9
2016-08-10	16974433	女	41	147	79.5	36.79	145	101	14.81	2.09	7.09	21.45	1.89	11.35	142	3.94		1.14	73.56
2016-01-20	10390076	女	21	168	55	19.5	160	104				15.99	1.43	11.18	140	4.06		68.82	405
2016-01-08	16221567	女	39	158	60		163	109	14.81	0.5	29.62	19.09	1.77	10.79	142	3.16	63.5	63.58	66.63
2016-01-08	16221567	女	40	158	60	24.03	163	109	14.81	0.5	29.62	19.09	1.77	10.79	140.2	3.38	63.5	63.58	468.5
2014-01-09	10702753	女	38	160	54	21.09	167	99				18.32	1.73	10.59	143.7	3.69		20.55	465.3
2015-08-11	15506926	女	43	162	65	24.7	157	105	12.6	0.79	15.95	15.05	1.44	10.45	140.8	3.34	46.1	33.89	265.4
2016-07-18	16948956	男	46	176	74	23.9	165	105	12.74	0.34	37.47	15.75	1.56	10.1	141.3	3.54	28.7	1.42	152.3
2017-03-29	17068299	男	44	164	84	31	167	105	14.93	0.63	23.7	14.69	1.49	9.86	143.7	4.42	94.3	18.68	41.39
2017-06-27	18237049	男	38	166	73		150	109	25.42	2.67	9.52	58.25	6.18	9.43	142	3.28	102.6	25.64	88.1
2015-01-12	14673279	男	56	168	59	20.9	165	87	7.1	0.3	23.67	9.73	1.05	9.27	141.9	3.55	72.1	33.47	328.7
2016-08-15	349551	男	42	172	79	26.7	156	100	15.46	1	15.46	18.08	2.09	8.65	141.9	4.37	91.7		38.91
2016-05-20	1341292	男	34		91.5	31.29	159	108	21.37	1.89	11.31	29.04	3.4	8.54	140.1	4.13	15.22	22.11	184.1
2016-08-15	16145812	女	52	156	54	22.2	165	90	8.89	0.38	23.39	14.16	1.67	8.48	142	3.78	98.3	10.31	46.08
2017-12-30	17579641	女	45	155	59		168	79	15.85	1.38	11.49	29.61	3.65	8.11
2016-07-06	7658789	男	34	161	78	30.09	155	105	17.99	1.01	17.81	16.62	2.07	8.03	142	3.85	96.7
2016-06-13	3598530	女	59	154	54.5	22.98	165	80	14.01	0.84	16.68	20.54	2.58	7.96	144.7	3.64	30.1		138.1
2017-04-10	10092765	男	62	168	73	25.9	173	98	17.02	1.25	13.62	21.96	2.86	7.68	147.8	3.45		15.26	73.37
2014-04-15	11066504	男	45	172	86	29.06	164	108	16.94	1.07	15.83	24.22	3.37	7.19			75.2	28.99	352.3
2017-07-24	17928034	男	36	160	65	25.3	154	106	25.35	0.4	63.38	25.69	3.66	7.02	142.9	3.83	49.6	23.27	51.35
2016-08-22	17061163	男	51	167	76		148	105	13.59	1.94	7.01	21.33	3.08	6.93	143	3.83	52.9	9.77	70.83
2015-12-16	9646077	男	47	169	85	29.8	174	108	11.34	0.52	21.81	16.45	2.42	6.8	143.2	3.9	27.6	20.65	534.1
2016-05-26	11432640	男	47	173	77		150	100	10.31	0.6	17.18	16.69	2.53	6.6	142.9	3.96		26.4
2016-05-03	4189180	女	50		57		157	100	12.93	0.64	20.2	14.23	2.19	6.5	141	3.68		16.58
2016-11-24	17286041	男	25	169	91	31	157	105	23.39	1.52	15.39	21.36	3.34	6.4	146.6	4.12	161.5	45.09
2015-04-02	15051853	女	32	163	80	30.11	145	108	26.67	3.19	8.36	39.32	6.6	5.96	142.6	3.89	81.6	15.14	530.5
2017-07-31	5231790	男	36	167	68		170	108	18.05	1.75	10.31	22.82	3.97	5.75	143.2	3.89	116.5	40.9	39.71
2017-10-13	18553531	女	47	149	52	23.42	160	100	22.09	0.85	25.99	23.79	4.34	5.48	142.2	3.79	70.3	2.87	32.29
2016-11-28	210228	男	60	161	70	27	165	93	23.55	1.48	15.91	22.24	4.21	5.28	144	4.21	50.6		73.52
2016-11-14	17151514	男	65	175	83	27.1	160	90	11.14	0.89	12.52	16.59	3.21	5.17	146	3.72	57.4	14.53	19.06
2017-09-21	18505125	男	61	156	58		178	106	14.26	0.59	24.17	19.34	3.84	5.04	141.2	3.58	48.4	27.6	66.8
2016-09-05	17186318	女	45	142	45	22.3	179	96	12.49	2.43	5.14	24.94	5.03	4.96	143	5.09	22.6	39.53	59.93
2016-03-03	16386968	女	63	150	54	24	161	86	9.73	1.01	9.63	15.41	3.12	4.94	142.7	3.59	42.9	11.82	511.2
2016-03-03	16386968	女	62	150	54		161	86	9.73	1.01	9.63	15.41	3.12	4.94	139.7	4.47	42.9	11.82
2016-11-08	16405826	男	46	172	70	24	156	106	12	2.22	5.41	11.19	2.27	4.93	145.7	3.78	32.5	1	46.09
2016-07-13	16730417	男	42	165	77	28.28	163	108	11.93	0.89	13.4	21.06	4.37	4.82	142.4	3.93	108.8	30.64	86.04
2017-07-14	18068875	女	55	165	68		173	99	15.23	1.63	9.34	17.47	3.92	4.46	144.2	3.64	47.1	21.18	46.94
2017-07-14	18158030	男	36	163	62.5		132	100	15.07	0.74	20.36	14.31	3.26	4.39	141.8	3.65	93.3	3.43	148.3
2015-11-23	16085695	女	52	158	56.5	22.63	176	101	11.25	1.15	9.78	16.54	3.78	4.38	141.4	4.26		17.75	545.7
2016-10-09	17184318	男	52	179	86	26.84	179	86	12.52	0.08	156.5	11.28	2.58	4.37	140	4.21	52.2	42.78	126.3
2015-12-30	3192924	男	42	171	75		143	103	8.9	0.46	19.35	15.95	3.67	4.35	141.4	3.96		43.24
2015-11-06	16090488	女	60		54		165	83	15.49	0.36	13.03	19.13	4.54	4.21	144.3	3.59	83.3		366.9
2016-11-29	954538	男	47	164	73	35.3	164	102	26.92	1.71	15.74	22.92	5.76	3.98	142.8	4.3	20.9	7.2	97.05
2016-12-08	17345243	男	65	170	76	26.3	160	109	20.71	1.01	20.5	23.43	6.01	3.9	141.1	3.71	94.7	30.51	86.57
2016-04-15	841102	女	61	160	55	21.5	160	90	16.98	0.62	27.39	27.72	7.12	3.89	145	3.31	81.8	42.36
2016-06-06	16537648	女	34	160	54	21.09	165	108	14.55	3.82	3.81	34.66	12	3.81	140	3.63		1	73.39
2016-09-07	17044621	女	35	163	49	18.44	144	102	13.8	4.24	3.25	30.52	8.11	3.76	144.5	4.3	52.3	15.36	36.78
2017-01-09	15386087	女	48	162	49		160	105	15.83	2.57	6.16	24.35	6.73	3.62	147.2	3.96	47.4	23.78	70.35
2015-11-24	15944518	男	51	177	109	34.79	149	105	15.06	4.51	3.34	19.95	12	3.34	146.3	3.94	115.8	20.26	431.2
2016-04-15	841102	女	61	160	55	21.5	160	90	16	0.45	35.56	18.91	5.7	3.32	145	3.31	91.1	91.58	537
2016-07-15	16975498	女	48	157.5	58	23.5	154	100	12.44	3.15	3.95	23.33	7.31	3.19	140	4.28	63	18.91	672.5
2015-11-21	4209285	男	38	176	61	19.74	141	108	12.74	1.31	9.73	16.52	5.73	2.88	141.6	4.35		25.69	466.1
2016-08-05	10024609	男	41	165	73	26.8	158	106	12.47	1.44	8.66	18.04	6.3	2.86	143.7	4.07	48	1.59	41.61
2016-09-05	17172191	男	39	162	71		150	108	12.17	3.14	3.88	14.12	5.81	2.43	138.9	3.62	118.6	1.68	45.03
2015-06-30	15521164	女	35	160	70	27.34	152	106	10.34	6.54	1.58	26.07	12	2.17	140.4	3.64		27.47	255.1
2016-08-22	14755311	男	55	154	54.5		146	101	11.04	7.84	1.41	18.52	8.81	2.1	145	3.24		1.4	9.82
2015-12-03	15900330	男	49	167	70	25.1	160	90	9.75	2.46	3.96	12.05	6.44	1.87	144.2	3.8			318.7
2015-12-30	3192924	男	41	171	75	25.6	143	103	13.76	2.33	5.91	21.45	12	1.79	141.4	3.96		43.24	495.2
2016-01-19	15012076	男	48	166	70	25.4	162	98	12.51	1.12	11.17	13.12	7.61	1.72	143.5	3.64	43.7	35.17	402.5
2015-12-01	1428138	男	36	169	83	29.02	147	106	11.65	4.33	2.69	11.43	7.34	1.56	143	4.33		38.78	418.6
2015-12-01	16028213	男	63	164	59	21.94	179	93	9.82	1.39	7.06	12.4	9.76	1.27	139.2	3.92	85.9	26.18	575.7
2016-12-19	14980519	女	47	159	62	24.5	174	108	29.49	4.51	6.54	35.52	12		143.4	3.65	58	23.35	62.74
2017-02-15	17646898	男	38	180	74	22.8	157	108	22.8	2.28	10	26.35	12		141	3.77	162.6	45.28	43.28
2017-02-10	17564468	女	30	147.5	55		157	107	32.12	3.77	8.52	45.39	12		144.8	3.92	79.2	32.73	148.6
2017-10-16	16449503	男	31	171	70		153	102	21.18	7.18	2.95	23.9	12		137	4.25	120.7	26.54	83.95
2017-04-18	9773686	女	35	158	57	22.83	146	101	24.83	2.26	10.99	42.9	12		143.4	3.97	147.4	35.26	47.71
2017-04-14	17665480	男	42	169	67	23.5	130	101	30.09	4.57	6.58	34.19	12		143.5	3.93	227.5	22.62	98.37
2017-01-07	2445291	男	34	170	86.5	29.93	120	100	21	5.3	3.96	24.09	12		142.5	5.36		48.87	37.19
2017-05-12	17708890	女	63	161	56	21.6	160	83	12.19	3.94	3.09	23.84	12		142.9	4.11	87.9	22.55	85.64

## Sheet: BMI＜24
入院时间	住院号	性别	年龄	身高(cm)	体重(kg)	BMI	收缩压	舒张压	卧ALD	卧PRA	卧ARR	立ALD	立PAR	立ARR	Na(mmol/L)	K(mmol/L)	24hUFC(ug/24hr)	ACTH	PTC(nmol/L)
2017-08-18	13247859	女	62	152	41.5	17.9	145	75	17.48	0.35	49.94	28.52	1.03	27.69	142.2	3.81	60.7		87.35
2017-04-28	17861705	女	61	154	56	23.61	173	101	13.33	0.64	20.83	37.59	1.65	22.78	143	4.15	25.5	21.04	117.5
2017-05-02	460122	女	61	152	54	23.3	124	73	13.53	0.67	20.19	29.11	1.66	17.54	145.8	3.8	79.6	231.3	40.77
2017-04-14	5734570	女	52	153	45	19.2	133	92	16.53	0.05	330.6	26.98	1.63	16.55	145.8	3.96	63.9	18.26	154.2
2017-06-03	487495	女	36	155	53	22.06	133	81	19.2	0.12	160	21.25	1.3	16.35	140	4.03	98	34.46	26.95
2016-03-17	2052847	女	51	160	60	23.4	128	80				17.02	1.09	15.61	143	3.73	77.2	16.39	360.2
2012-07-18	7860124	男	38	1.71	63	21.5451	130	94				10.9	0.71	15.3521	141.9	3.98
2011-07-19	6403560	女	55	153	44	18.7962	182	106	14.17	0.4	35.42	16.94	1.13	14.99	144.7	3.43	43		26.71
2015-05-14	691648	女	62	160	57.5	22.6	168	82	9.48	0.27	35.11	19.23	1.29	14.91	143.6	3.32	58	10.34	357.8
2017-04-27	17804915	男	47	165	58	21.3	135	90	20.46	1.18	17.34	30.71	2.18	14.09	143.1	3.79	286	40.7	105.9
2017-10-17	18548951	女	58	162	60	22.9	158	88	20.67	0.49	42.18	22.02	1.59	13.85	143.4	3.63	79.1	26.28	33.37
2017-05-10	7694657	女	64	154	45	18.97	165	75	18.52	0.05	370.4	21.59	1.67	12.93	141.7	4.38	86.7	20.96	32.69
2016-06-01	15753995	女	44	156	49	20.13	111	77	16.63	0.4	41.58	18.74	1.51	12.41	141.4	3.47		24.5	440.6
2015-08-31	3176718	女	51	154	49	20.66	216	122	14.38	0.78	18.44	18.15	1.5	12.1	145	4	89.4	15.99	378.7
2016-01-04	434140	女	38	150	46.5	20.67	141	113	12.96	0.39	33.23	18.82	1.59	11.84	141	3.73		45.14	792.1
2016-06-01	15753995	女	44	156	49	20.13	111	77	15.34	<0.10		21.49	1.82	11.81	142	4.41		41.35
2016-08-01	444071	男	61	168	60	21.27	126	68	13.52	0.41	32.98	20.24	1.74	11.63	140.6	3.48
2016-01-20	10390076	女	21	168	55	19.5	160	104				15.99	1.43	11.18	140	4.06		68.82	405
2017-09-28	18393220	女	50	152	39	16.88	141	98	14.77	0.07	211	18.4	1.71	10.76	143.1	4.16	47.2	52.71	57.97
2011-11-03	6863958	女	32	160	57	22.2656	139	98				7.38	0.69	10.6957	141.5	3.93	52
2014-01-09	10702753	女	38	160	54	21.09	167	99				18.32	1.73	10.59	143.7	3.69		20.55	465.3
2017-06-29	8295471	女	42	160	61	23.82	149	53	23.69	1.5	15.79	29.64	2.86	10.36	142.4	3.77		12.67	20.53
2016-07-18	16948956	男	46	176	74	23.9	165	105	12.74	0.34	37.47	15.75	1.56	10.1	141.3	3.54	28.7	1.42	152.3
2016-06-30	16926793	女	55	164	52	19.33	148	82	13.44	2.67	5.03	15.86	1.63	9.73	144.9	4.04	54.4	6.88	46.95
2016-07-01	15229904	女	62	154	46	19.39	130	80	18.84	2	9.42	17.68	12	9.42	144.3	3.93		1.33	39.66
2015-01-12	14673279	男	56	168	59	20.9	165	87	7.1	0.3	23.67	9.73	1.05	9.27	141.9	3.55	72.1	33.47	328.7
2016-08-15	16145812	女	52	156	54	22.2	165	90	8.89	0.38	23.39	14.16	1.67	8.48	142	3.78	98.3	10.31	46.08
2016-07-13	16040529	女	59	158	59	23.6	150	86	13.61	0.58	23.47	26.03	3.1	8.4	144	3.28	100.5
2016-06-13	3598530	女	59	154	54.5	22.98	165	80	14.01	0.84	16.68	20.54	2.58	7.96	144.7	3.64	30.1		138.1
2015-07-31	189632	男	58	176	63	20.34	155	95	9.56	0.56	17.07	14.35	1.81	7.93	140	4.5	71.7	15.2	468.8
2016-07-20	5920373	男	62	168	64	22.6	153	90	8.79	0.17	51.71	12.64	1.77	7.14	145.3	4.03	89.2
2017-08-29	15482099	女	29	157	50	20.28	153	99	21.29	0.65	32.75	34.16	4.8	7.12	142	3.74	56.8	12.22	39.42
2017-02-06	701902	女	39	153	55	23.5	172	117	31.34	2.34	13.39	37.1	5.42	6.85	140.1	3.33	64.6	35.14	51.22
2017-08-31	1803845	女	61	148	51	23.2	135	71	20.91	1.24	16.86	22.1	3.28	6.74	142	3.89	69.9		107.4
2016-07-07	2811726	女	41	158	58.5	23.442	147	88	13.45	0.77	17.47	16.42	2.77	5.93	143.3	3.79	56.5		35.53
2017-06-30	10329068	女	38	160	60	23.44	155	99	15.44	1.27	12.16	28.3	4.87	5.81	138.6	3.86	108.9	26.02	28.87
2017-10-13	18553531	女	47	149	52	23.42	160	100	22.09	0.85	25.99	23.79	4.34	5.48	142.2	3.79	70.3	2.87	32.29
2017-08-17	18353116	女	59	155	51	21	120	80	10.84	0.1	108.4	26.69	5.02	5.32	147.8	3.63	15.7	2.09	4.79
2017-02-13	1439408	女	35	155	38	15.82	140	95	23.33	2.82	8.27	28.35	5.63	5.04	144.5	4.17	56.1	30.86	47.49
2016-09-05	17186318	女	45	142	45	22.3	179	96	12.49	2.43	5.14	24.94	5.03	4.96	143	5.09	22.6	39.53	59.93
2015-11-23	16085695	女	52	158	56.5	22.63	176	101	11.25	1.15	9.78	16.54	3.78	4.38	141.4	4.26		17.75	545.7
2017-04-25	17879918	男	27	162	61	23.2	130	91	15.88	2.23	7.12	23.11	5.62	4.11	145.2	3.89	115.7	51.3	13.66
2015-07-16	15613538	男	48	172	70	23.66	113	74	11.15	0.41	27.2	14.72	3.58	4.11	139.4	4.18		7.61	301.9
2016-08-12	16296779	男	53	169	68	23.8	129	91	11.98	0.56	21.39	14.77	3.61	4.09	141.3	4.48	96.6	24.22	54.29
2017-01-18	17482972	女	21	160	55	21.4	172	116	26.96	8	3.37	48.17	12	3.97	140.3	3.97	61.8
2016-09-12	15992320	女	30	158	58	23	131	99	15.69	0.75	20.92	16.7	4.22	3.96	139.7	3.58	89.1	3.52	28.59
2016-04-15	841102	女	61	160	55	21.5	160	90	16.98	0.62	27.39	27.72	7.12	3.89	145	3.31	81.8	42.36
2015-02-26	14879518	男	33	164.5	52.5	19.4	165	125	10.53	1.99	5.29	17.57	4.57	3.84	142.7	4.23	102.5	26.61	627.4
2016-06-06	16537648	女	34	160	54	21.09	165	108	14.55	3.82	3.81	34.66	12	3.81	140	3.63		1	73.39
2016-09-07	17044621	女	35	163	49	18.44	144	102	13.8	4.24	3.25	30.52	8.11	3.76	144.5	4.3	52.3	15.36	36.78
2016-01-14	8092690	女	31	156	48	19.72	130	93	12.14	2.62	4.63	21.36	6.03	3.54	142	4.4	27.3	30.53	407.1
2016-12-12	17396488	男	41	170	62	21.5	216	127	19.19	1.51	12.71	22	6.42	3.43	143.2	4.15	68.4	1.09	24.71
2016-04-15	841102	女	61	160	55	21.5	160	90	16	0.45	35.56	18.91	5.7	3.32	145	3.31	91.1	91.58	537
2016-07-15	16975498	女	48	157.5	58	23.5	154	100	12.44	3.15	3.95	23.33	7.31	3.19	140	4.28	63	18.91	672.5
2016-09-02	1335358	男	35	180	77	23.76	173	111	11.65	2.14	5.44	16.42	5.31	3.09	136.1	3.92	71	28.74	341.4
2017-05-15	17748862	女	33	162	58	22.1	156	98	13.89	1.91	7.27	17.93	5.98	3	144.3	3.8	144.5		85.22
2016-10-17	5734570	女	51	155	49.5	20.6	140	99	12.93	0.66	19.59	20.17	6.89	2.93	144.2	4.1	45.1	32.78	59.15
2015-11-21	4209285	男	38	176	61	19.74	141	108	12.74	1.31	9.73	16.52	5.73	2.88	141.6	4.35		25.69	466.1
2016-10-24	17207602	女	31	173	53	17.5	146	99	13.61	2.33	5.84	19.87	9.3	2.14	138	4.25	80.4	27.65	28.82
2016-08-11	10821137	女	45	164	57	21.2	138	86	14.06	1.61	8.73	15.44	8.12	1.9	141.3	3.85	55.43	30.24	104.8
2016-01-13	16240650	女	36	159	50.5	19.96	128	89	16.64	4.46	3.73	21.16	12	1.76	141	3.84	135.7	未做	102.7
2015-09-30	15847615	男	27	170	62.5	21.63	143	89	13.85	2.09	6.63	18.04	12	1.5	142.2	4.19	118	27.99	380.5
2016-02-19	292782	女	56	153	51	21.79	200	130	12.04	1.47	8.19	16.22	12	1.35	143	4.18	40.9	11.78	353.7
2016-10-25	17253118	男	30	170	66	22.8	160	111	14.57	3.14	4.64	13.85	10.5	1.32	141.2	3.92	83.4	20.34	28.65
2015-12-01	16028213	男	63	164	59	21.94	179	93	9.82	1.39	7.06	12.4	9.76	1.27	139.2	3.92	85.9	26.18	575.7
2016-07-04	16704941	男	31	165	60	22.04	132	92	21.61	5.78	3.74	20.81	12	1	141	3.69	113.4	21.06	69.55
2016-11-07	9173087	女	37	170	56.5	19.55	128	76	17.14	8.28	2.07	23.96	12		141.6	4.07	69.8	23.45	40.25
2016-10-13	14883747	女	25	152	46	19.9	155	110	16.93	4.58	3.7	18.05	12		142	4.33	57.3	1.82	120.6
2016-01-13	16240650	女	35	159	50.5	19.96	128	89	10.55	3.99	2.64	17.67	12		141	3.84	135.7	1.12	236.9
2017-03-08	11034835	男	46	165	55	20.2	148	114	23.22	10.44	2.22	35.31	12		143.7	3.83		34.73	37.59
2016-04-26	1011924	女	37	160	52	20.31	176	111	16.13	12		21.76	12		142.5	3.84	50		42.41
2016-12-26	9266501	女	27	159	52.5	20.7	149	92	15.32	1.52	10.08	30.55	12		142.4	4.18
2017-08-01	18276983	男	32	172	62	20.96	138	82	17.68	5	3.54	17.46	12		140.7	4.07	106.7	19.06	48.7
2017-06-13	17348818	女	25	157	53	21.5	212	138	40.65	12		83.7	12		143.1	3.44	65.5	16.66	43.47
2017-05-12	17708890	女	63	161	56	21.6	160	83	12.19	3.94	3.09	23.84	12		142.9	4.11	87.9	22.55	85.64
2016-11-03	3680457	女	62	152	50	21.6	182	77	11.35	12		20.76	12		140	4.33
2016-12-22	12300466	男	29	173	65	21.71	190	135	41.42	12		53.61	12		139.6	4.27
2017-05-09	17866382	女	57	154	54.5	22.1	131	91	25.43	1.76	14.45	37.85	12		143.4	4.01	41.9	46.36	47.74
2016-06-27	16768560	男	50	169	63.5	22.23	188	124	11.89	1.61	7.39	10.75	12		140	4.02	68.6	37.06	101.6
2017-02-15	17646898	男	38	180	74	22.8	157	108	22.8	2.28	10	26.35	12		141	3.77	162.6	45.28	43.28
2017-04-18	9773686	女	35	158	57	22.83	146	101	24.83	2.26	10.99	42.9	12		143.4	3.97	147.4	35.26	47.71
2017-04-06	14983595	男	31	169	66	23	133	90	19.35	7.21	2.68	21.88	12		141.1	3.97		27.45	41.38
2016-06-16	16622799	女	65	158	58	23.2	133	88	27.98	1.14	24.54	43.61	12		142.9	2.98	56.12	15.62	56.12
2016-09-30	17208320	男	28	167	65	23.3	183	130	19.39	7.97	2.43	29.65	12		141	3.43	100.5	17.6	51.84
2017-04-14	17665480	男	42	169	67	23.5	130	101	30.09	4.57	6.58	34.19	12		143.5	3.93	227.5	22.62	98.37
2016-11-22	2361514	男	35	164	64	23.8	151	94	24.8	5.57	4.45	30.06	12		142.6	4.73	58.7	11.83	52.87

## Sheet: 24≤BMI＜28
入院时间	住院号	性别	年龄	身高(cm)	体重(kg)	BMI	收缩压	舒张压	卧ALD	卧PRA	卧ARR	立ALD	立PAR	立ARR	Na(mmol/L)	K(mmol/L)	24hUFC(ug/24hr)	ACTH	PTC(nmol/L)
2015-03-31	482667	男	56	172	75	25.35	146	83	20.21	0.57	35.46	21.81	0.85	25.66	145.5	3.65	88.9		564.4
2015-01-15	6227714	男	62	168	77.5	27.5	112	69	13.54	0.4	33.78	15.73	0.63	24.94	145.4	3.46	61.3	26.79	615.9
2012-06-25	7897609	女	52	148	56	25.5661	140	83				12.3	0.52	23.6538	142.1	3.93	162
2017-04-20	14134114	男	37	178	85	26.82	143	101	22.1	0.29	76.21	21.6	0.93	23.23	138.8	4.12	70.4	13.93	40.96
2016-01-18	749038	男	51	160	70	27.34	142	81	14.86	0.25	59.44	20.61	1.09	18.91	145.7	3.92	137.9		516.5
2011-11-17	6926997	男	39	169	77	26.9598	140	92	16.68	0.46	36.26	19	1.05	18.1	141.3	4.3	113		22.16
2016-12-09	287822	女	48	158	69	27.6	118	79	24.64	0.66	37.33	33.65	1.9	17.71	140.2	4.05		1.99	28.98
2017-12-23	226672	女	47	158	60	24.03	170	104	22.92	0.33	69.45	23.79	1.55	15.35	141.1	3.69			73.28
2016-12-23	226672	女	46	158	60	24.03	170	104	22.92	0.33	69.45	23.79	1.55	15.35	137.9	4.03		2.4	73.28
2015-09-18	13921005	女	52	162	67	25.5	123	75	12.84	0.25	51.36	14.06	0.95	14.8	142.3	3.86	70.5	11.32	218.7
2015-06-15	15336192	女	35	159	68	26.89	145	86	15.59	0.21	74.24	33.01	2.32	14.23	138.5	3.72	71.1	4.86	283.1
2016-06-27	16596532	女	51	158	60	24.03	245	152	23.95	1.06	22.59	17.24	1.22	14.13	143.3	4	42.6		372.3
2016-07-07	16887585	男	46	166	71	25.76	142	95	16.15	0.53	30.47	20.37	1.46	13.95	141.3	3.7	52.8	1.41	40.23
2017-04-06	17925417	女	58	164	73	27	133	76	18.05	0.26	69.42	19.8	1.45	13.66	139.3	3.99		28.98	190.8
2015-11-02	15891515	女	44	151	57.5	25.22	162	103	12.3	0.3	41	12.75	0.95	13.42	143.5	3.78		4.18	197.1
2017-02-07	8260474	男	34	170	73	25.26	174	113	26.88	1.13	23.79	42.15	3.21	13.13	142.9	4.14	83.7	22.31	50.35
2015-10-30	10390223	男	22	175	76.5	24.98	138	77	12.42	1.48	8.39	14.73	1.19	12.38	133	3.6		12.31	352.8
2014-06-30	10709198	男	52	165	75	27.55	169	99				15.69	1.34	11.71	139.9	3.4		38.71	511.6
2016-06-29	16936385	女	59	158	69	27.64	170	82	8.77	0.62	14.15	10.28	0.89	11.55	127.1	4.46		24.91	128.9
2015-01-12	13246598	男	46	178	84	26.51	138	89	14.28	0.81	17.63	18.62	1.64	11.35	140.1	3.73	97	28.59	771.2
2016-01-08	16221567	女	40	158	60	24.03	163	109	14.81	0.5	29.62	19.09	1.77	10.79	140.2	3.38	63.5	63.58	468.5
2015-08-11	15506926	女	43	162	65	24.7	157	105	12.6	0.79	15.95	15.05	1.44	10.45	140.8	3.34	46.1	33.89	265.4
2017-09-25	15742271	男	39	169	78.5	27.5	119	78	21.33	0.82	26.01	26.2	2.91	9	144.7	3.9	123	9.49	159
2016-12-21	14778146	男	63	153	62	26.49	140	85	13.7	0.45	30.44	13.1	1.48	8.85	144.3	3.53	233.3	8.14	82.32
2016-03-14	10429764	男	48	170	76.5	26.47	129	90	12.29	0.31	39.65	12.94	1.49	8.68	144.2	3.96	40.1	12.09
2016-08-15	349551	男	42	172	79	26.7	156	100	15.46	1	15.46	18.08	2.09	8.65	141.9	4.37	91.7		38.91
2013-10-21	9914070	男	34	163	70	26.34	171	115				13.77	1.73	7.96	142	4.19
2016-09-12	9154303	男	57	165	75	27.6	180	100	13.6	0.63	21.59	13.08	1.69	7.74	142.7	3.56	53.6	11.8	578.1
2017-04-10	10092765	男	62	168	73	25.9	173	98	17.02	1.25	13.62	21.96	2.86	7.68	147.8	3.45		15.26	73.37
2015-01-29	1033758	男	47	162	70	26.7	135	95	16.72	1.86	8.99	16.47	2.19	7.52			41.8	24.7	399.4
2017-08-07	18381320	男	56	172	74	25.08	152	112	17.26	1.06	16.28	18.85	2.51	7.51	141.4	4.2	144.8	47.7	78.52
2017-07-24	17928034	男	36	160	65	25.3	154	106	25.35	0.4	63.38	25.69	3.66	7.02	142.9	3.83	49.6	23.27	51.35
2017-07-25	10709198	男	56	164	67	25	184	110	16.43	1.8	9.13	27.27	4.03	6.77	142.3	4	69.8	25.58	36.29
2015-04-15	10727927	女	46	155	61	25.39	169	126	16.33	3.21	5.09	29.52	4.49	6.57	139.8	3.79		20.9	662.2
2016-07-22	13625584	男	60	165	66	24.2	136	90	10.3	0.58	17.76	13.97	2.21	6.32	141	3.71	255.7		55.15
2015-08-11	14868483	女	56	155	58	24.16	118	79	17.17	0.21	81.76	27.48	4.4	6.25	142.6	3.52		30.76	583.2
2015-12-30	7737540	男	65	166	74	26.85	156	87	10.41	0.46	22.63	12.24	1.98	6.18			116.7	33.37	448
2016-07-11	16886856	男	48	165	73	26.8	190	120	16.56	1.18	14.03	21.29	3.45	6.17	146.8	4.33	60.4		70.5
2017-07-04	6414767	女	49	158	60	24.03	125	83	15.46	1.41	10.96	28.02	4.66	6.01	141.5	4.22	110	10.82	150
2017-05-26	119337	男	55	175	81.5	26.61	169	111	12.71	0.96	13.24	17.26	2.9	5.95	142.3	3.56	68.3	3.13	55.24
2016-06-12	16627781	男	40	168	76	26.93	132	94	15.76	1.69	9.33	23.73	4.01	5.92	145.3	3.72	103.2	1.61	46.72
2015-11-09	15871600	男	52	176	75	24.21	170	110	15.41	1.66	9.17	21.48	3.88	5.54	141.6	4.1
2016-07-18	16915825	女	48	152	57.5	24.88	158	97	15.16	0.4	37.9	23.78	37.9	5.47	143.2	3.2	137.5		50.5
2017-04-24	16749473	男	37	170	75	25.9	143	91	16.15	0.83	19.46	36.06	6.69	5.39	143	4.22	101	18.74	42.67
2016-09-21	17000192	男	58	154	66	27.8	198	120	15.93	2.39	6.67	23.04	4.28	5.38	141.4	3.97	56.4	1.94	201.6
2016-11-28	210228	男	60	161	70	27	165	93	23.55	1.48	15.91	22.24	4.21	5.28	144	4.21	50.6		73.52
2016-11-14	17151514	男	65	175	83	27.1	160	90	11.14	0.89	12.52	16.59	3.21	5.17	146	3.72	57.4	14.53	19.06
2016-09-26	17016372	男	31	172	75	25.3	136	94	14.99	0.82	18.28	22.04	4.34	5.08	149.6	3.8	138.8	6.7
2016-03-03	16386968	女	63	150	54	24	161	86	9.73	1.01	9.63	15.41	3.12	4.94	142.7	3.59	42.9	11.82	511.2
2016-11-08	16405826	男	46	172	70	24	156	106	12	2.22	5.41	11.19	2.27	4.93	145.7	3.78	32.5	1	46.09
2015-10-14	3841185	男	28	174	76	25.1	133	85	13.06	2.22	5.88	15.36	3.16	4.86	144.3	3.88		27.22	354.9
2017-03-31	17828852	男	55	177	86	27.4	150	93	16.68	1.22	13.67	19.62	4.2	4.67	145.2	4.26	133.9	43.85	38.04
2016-10-28	17286289	男	36	170	76	26.3	136	83	11.23	0.34	33.03	17.55	3.85	4.56	142	4.18	68.5	36.6	32.38
2015-01-08	9959872	男	21	172	81.5	27.5	140	90	19.94	0.76	26.24	20.82	4.66	4.47	142.2	4.67	105.6	51.09	452.8
2017-04-25	17743824	男	36	172	80	27	174	121	22.15	3.03	7.31	29.92	6.8	4.4	143	3.61	129.3	28.45	195.4
2016-10-09	17184318	男	52	179	86	26.84	179	86	12.52	0.08	156.5	11.28	2.58	4.37	140	4.21	52.2	42.78	126.3
2016-10-21	1418029	男	35	188	88	24.89	143	98	8.31	0.69	12.04	13.41	3.28	4.09	144.1	4.01	103.5	105.1	64.62
2017-01-23	17591068	男	30	170	77	26.6	155	95	28.26	7.67	3.68	27.07	12	4.07	144.8	4.07	178.5	20.17	26.58
2016-08-23	9019998	男	49	165	67.5	24.793	111	72	7.61	0.26	29.27	9.99	2.5	4	145	4.27		9.94	33.94
2015-12-10	109381	男	53	170	77	26.64	142	96	9.3	0.27	34.44	11.39	2.88	3.95	143.7	4.2	54.1	22.1	231.7
2016-12-08	17345243	男	65	170	76	26.3	160	109	20.71	1.01	20.5	23.43	6.01	3.9	141.1	3.71	94.7	30.51	86.57
2017-07-05	17742556	男	29	171	79	27.05	139	97	15.22	1.07	14.22	15.11	3.91	3.86	141.9	3.68	93.9	15.72	42.9
2016-08-09	17100476	男	63	167	69.5	24.9	145	87	10.23	0.84	12.18	10.32	2.82	3.66	128.9	4.26	50
2016-08-01	9140334	男	34	173	72	24.06	143	86	14.21	5.35	2.66	16.26	4.79	3.39	138.2	3.38	241.6	48.01
2017-01-12	17536111	男	27	165	67	24.6	128	82	16.23	1.18	13.75	19.03	5.75	3.31	144.2	4.14		50.7	24.84
2015-10-29	15759851	女	23	172	72	24.34	162	113	11.65	1.13	10.31	20.23	6.23	3.25	139.3	3.51	27.8	32.52	435
2015-11-23	15926650	女	31	154	57	24.03	136	97	13.65	2.09	6.53	24.68	8.1	3.05	138.7	4.05	110.8	6.92	314
2016-08-05	10024609	男	41	165	73	26.8	158	106	12.47	1.44	8.66	18.04	6.3	2.86	143.7	4.07	48	1.59	41.61
2015-12-23	16102889	女	64	141	49	24.65	158	93	12.16	1.97	6.17	16.02	7.04	2.28	140.1	4	69.8	30.38	410.4
2015-06-30	15521164	女	35	160	70	27.34	152	106	10.34	6.54	1.58	26.07	12	2.17	140.4	3.64		27.47	255.1
2015-06-11	15473984	男	34	169	75	26.26	179	114	20.73	9.34	2.22	25.29	12	2.11	141.5	3.22	130.5	20.65	730.1
2015-12-03	15900330	男	49	167	70	25.1	160	90	9.75	2.46	3.96	12.05	6.44	1.87	144.2	3.8			318.7
2015-12-30	3192924	男	41	171	75	25.6	143	103	13.76	2.33	5.91	21.45	12	1.79	141.4	3.96		43.24	495.2
2016-11-03	15983312	女	56	152	62	26.8	150	68	6.28	1.93	3.25	9.97	5.6	1.78	143	4.33	22.9	41.13	73.05
2016-01-19	15012076	男	48	166	70	25.4	162	98	12.51	1.12	11.17	13.12	7.61	1.72	143.5	3.64	43.7	35.17	402.5
2016-02-12	9598932	男	42	170	76	26.3	120	82	13.65	2.22	6.15	14.64	9.57	1.53	139	3.84	53.5	46.27	592
2017-09-27	18530776	男	50	160	71	27.73	159	110	26.03	4.6	5.66	21.25	12		143.8	3.17	49.1	31.13	58.62
2016-11-10	16783568	女	59	149	60	27	115	87	17.88	12		21.32	12		132.2	4.71	32.3	42.09	154.4
2016-09-13	17168169	男	29	170	76	26.29	189	116	13.05	2.73	4.78	18.8	12		143	3.6	59.2		33.37
2017-01-31	17625033	女	29	165	71	26.08	156	121	23.48	4.64	5.06	42.39	12		144.9	3.81	60.3	49.95	51.58
2017-01-31	17618456	男	27	169	72	25.2	162	119	24.15	5.74	4.21	41.28	12				79.7	32.32
2014-07-02	8244654	男	49	168	71	25.16	157	99				13.64	0.82		143	3.33	118.3	12.24	304.9
2017-01-16	17614913	男	33	172	74.5	25.1	110	82	18.39	3.49	5.27	27.24	12		137.4	4.1	77.7	28.35
2016-12-19	14980519	女	47	159	62	24.5	174	108	29.49	4.51	6.54	35.52	12		143.4	3.65	58	23.35	62.74

## Sheet: BMI≥28
入院时间	住院号	性别	年龄	身高(cm)	体重(kg)	BMI	收缩压	舒张压	卧ALD	卧PRA	卧ARR	立ALD	立PAR	立ARR	Na(mmol/L)	K(mmol/L)	24hUFC(ug/24hr)	ACTH	PTC(nmol/L)
2016-10-25	9592086	男	56	165	79	29.02	142	88	9.24	0.19	48.63	10.43	0.37	28.19	138	4.04	93.6	24.75
2017-08-22	16446815	男	54	163	83.5	31.4	125	85	19.93	0.42	47.45	28.99	1.17	24.78	142.8	4.21	139.1	74.87	169.4
2017-07-13	1568336	女	29	159	73.5	29	154	97	9.46	0.15	63.07	13.53	0.66	20.5	140.3	3.96	112.3	27.1	60.72
2012-06-27	7511153	女	44	151	67.5	29.604	157	88	-			16.04	0.89	18.0225	140.6	3.97	154		58.73
2016-11-07	176616	女	58	155	70	29.14	186	99	9.35	0.62	15.08	15.61	1.09	14.32	142	3.44	68.9	23.59	85.7
2016-06-14	8099927	女	51	155	86	35.8	155	78	13.27	0.06	221.17	16.94	1.26	13.44	145.9	4.21		17.98	35.27
2013-10-18	10157119	男	60	158	74	29.64	146	87				12.07	0.98	12.32	139.9	3.55			423.4
2017-04-19	17206440	女	36	146.5	65	30.2	132	84	16.34	0.03	544.67	16.2	1.38	11.74	139.4	3.64	73.7	45.89	55.11
2016-08-10	16974433	女	41	147	79.5	36.79	145	101	14.81	2.09	7.09	21.45	1.89	11.35	142	3.94		1.14	73.56
2016-06-21	14901029	男	33	170	104	36	138	90	18.22	0.53	34.38	28.08	2.8	10.03	138.2	4.03	118.1	6.68	67.42
2017-03-29	17068299	男	44	164	84	31	167	105	14.93	0.63	23.7	14.69	1.49	9.86	143.7	4.42	94.3	18.68	41.39
2013-10-29	2324093	女	48	145	82	39	185	114				16.89	1.76	9.6	143.8	4.3	68.8	29.52	187.9
2015-07-15	940381	女	43	148	61.5	28.07	111	74	115.55	0.69	22.54	26.42	2.79	9.47	140	3.57		8.77	422.6
2012-06-19	7895494	男	38	174	86	28.4053	166	120				11.16	1.19	9.37815	140.9	3.88	657		64.68
2016-08-31	6705538	女	48	156	68.5	28.15	153	98	20.85	0.61	34.18	28.45	3.05	9.33	140.4	3.67		14.18	30.89
2016-10-13	13391634	男	31	176	127	40.99	180	100	17.62	1.73	10.18	19.16	2.14	8.95	148	3.97	85.5	19.71	129.3
2016-05-20	1341292	男	34		91.5	31.29	159	108	21.37	1.89	11.31	29.04	3.4	8.54	140.1	4.13	15.22	22.11	184.1
2016-07-06	7658789	男	34	161	78	30.09	155	105	17.99	1.01	17.81	16.62	2.07	8.03	142	3.85	96.7
2014-04-15	11066504	男	45	172	86	29.06	164	108	16.94	1.07	15.83	24.22	3.37	7.19			75.2	28.99	352.3
2017-08-31	2487608	男	31	165	107	39.3	160	120	12.81	0.9	14.23	17.23	2.4	7.18	140	3.94	263.2	27.2	30.02
2015-12-16	9646077	男	47	169	85	29.8	174	108	11.34	0.52	21.81	16.45	2.42	6.8	143.2	3.9	27.6	20.65	534.1
2016-08-29	615243	男	27	180	100	30.9	140	90	15.04	1.08	13.93	21.33	3.21	6.64	142	4.13	108.5	23.59	74.01
2016-11-24	17286041	男	25	169	91	31	157	105	23.39	1.52	15.39	21.36	3.34	6.4	146.6	4.12	161.5	45.09
2017-04-18	17666946	男	34	175	90	29.4	172	123	27.7	1.72	16.1	38.65	6.38	6.06	141.1	3.68	111.7	49.56	23.25
2016-05-31	16659267	男	37	164	80	29.74	160	110	16	1.06	15.09	19.39	3.23	6	142	3.63	79.2	16.55	15.85
2015-04-02	15051853	女	32	163	80	30.11	145	108	26.67	3.19	8.36	39.32	6.6	5.96	142.6	3.89	81.6	15.14	530.5
2017-01-17	15151529	女	63	152	74	32	126	89	16.77	0.21	79.86	25.63	4.31	5.95	140.7	3.8	48.1	15.02	48.91
2016-06-30	16754575	男	53	170	83	28.72	142	91	69.32	0.16	20.44	20.52	3.53	5.81	140.9	4.21	32.1	13.61
2017-03-15	8771412	女	36	161	79	30.4	148	94	19.5	2.51	7.77	23.35	4.11	5.68	142	4.1		25.45	30.46
2017-10-11	4602348	男	40	169.5	89	30.98	142	90	32.38	0.91	35.58	30.74	5.89	5.22	145.2	3.25	64.3		50.16
2016-07-13	16730417	男	42	165	77	28.28	163	108	11.93	0.89	13.4	21.06	4.37	4.82	142.4	3.93	108.8	30.64	86.04
2016-12-31	17454955	男	28	165	118	43.34	159	110	23.05	3.85	5.99	27.39	6.07	4.51	140.4	3.88		17.6	26.96
2017-06-13	18208811	女	28	156.5	51	33.07	160	121	22.77	2.82	8.07	30.02	7.26	4.13	139.5	3.94	95	19.1	268.7
2016-11-29	954538	男	47	164	73	35.3	164	102	26.92	1.71	15.74	22.92	5.76	3.98	142.8	4.3	20.9	7.2	97.05
2015-09-01	15701930	男	49	173	86	28.7	141	96	13.41	0.64	20.95	14.96	3.99	3.75	145.7	4.18	120.4	26.37	570.7
2015-07-30	14812795	男	57	158	70	28.04	149	84	11.34	2.32	4.89	10.51	2.94	3.57	145.3	4.42			322.9
2015-11-24	15944518	男	51	177	109	34.79	149	105	15.06	4.51	3.34	19.95	12	3.34	146.3	3.94	115.8	20.26	431.2
2016-10-13	17327005	男	45	178	90	28.4	134	84	15.49	3.04	5.1	15.78	5.05	3.12	42.2	3.83	136.8		38.24
2015-06-03	15441589	男	41	168	91	32.24	157	117	16.2	5.61	3.14	26.05	9.25	2.82	145.6	4.23			229.2
2017-06-16	17475606	男	34	160	98	38.2	147	96	10.78	1.1	9.8	13.52	4.9	2.76	140.3	4.16	62.8		45.95
2016-08-04	32433	男	51	164	76.5	28.27	150	87	11.53	1.77	6.51	10.73	3.91	2.74	141.8	4.05
2016-07-28	16818663	男	52	174	90	29.73	146	98	15.4	2.29	6.72	18.61	7.8	2.39	142.6	3.1	47.5	32.84	25.39
2015-12-17	16144970	男	32	165	80	29.4	165	111	12.92	4.34	2.98	12.1	6.1	1.98	142	4.42	81.6	56.4	729.6
2015-01-26	14755860	男	34	168	84	29.7	187	122	27.26	5.5	4.96	29.95	7.8	1.89
2016-10-18	9495008	男	43	160	74	28.9	151	95	9.9	4.76	2.08	10.03	5.3	1.89	140.7	4.52	141.5	4.24	393.3
2016-05-05	7182327	男	27		83.5	30.67	195	137	14.8	5	2.82	15.45	8.3	1.86	137.4	4.34	2.77	51.61	122.9
2015-12-01	1428138	男	36	169	83	29.02	147	106	11.65	4.33	2.69	11.43	7.34	1.56	143	4.33		38.78	418.6
2016-01-06	8049469	男	41	165	104	38.2	139	99	17.41	6.76	2.58	17.03	12	1.42	143.1	3.57	87	38.51	578.9
2016-08-22	587362	男	30	163	80	30.2	221	148	19.96	12	1.68	27.03	12		134.8	3.02	39.5	1
2017-01-07	2445291	男	34	170	86.5	29.93	120	100	21	5.3	3.96	24.09	12		142.5	5.36		48.87	37.19
2016-12-16	3575758	男	29	178	92	29.04	146	86	21.8	2.88	7.57	27.75	12		144.4	4.22	99	38.41	20.85
2017-05-23	13404525	女	39	152	65.5	28.5	150	94	27.85	6.82	4.08	74.2	12		135.7	3		31.07	75.88
2017-05-18	17809402	女	59	161	73	28.1	206	78	11.9	2.09	5.69	29.88	12		144	3.99	82.5		49.64

## Sheet: PRA（立位）0.93-6.56
入院时间	住院号	性别	年龄	身高(cm)	体重(kg)	BMI	收缩压	舒张压	卧ALD	卧PRA	卧ARR	立ALD	立PAR	立ARR	Na(mmol/L)	K(mmol/L)	24hUFC(ug/24hr)	ACTH	PTC(nmol/L)
2017-08-18	13247859	女	62	152	41.5	17.9	145	75	17.48	0.35	49.94	28.52	1.03	27.69	142.2	3.81	60.7		87.35
2017-08-22	16446815	男	54	163	83.5	31.4	125	85	19.93	0.42	47.45	28.99	1.17	24.78	142.8	4.21	139.1	74.87	169.4
2017-04-20	14134114	男	37	178	85	26.82	143	101	22.1	0.29	76.21	21.6	0.93	23.23	138.8	4.12	70.4	13.93	40.96
2017-04-28	17861705	女	61	154	56	23.61	173	101	13.33	0.64	20.83	37.59	1.65	22.78	143	4.15	25.5	21.04	117.5
2017-09-01	8596393	女	52	157	73		184	103	24.16	0.05	483.2	24.07	1.08	22.29	144.5	4.28	50.2	10.4	46.58
2017-09-07	9876513	女	43	155	54.5		160	100	11.9	0.11	108.18	19.64	0.96	20.46	142	4.15		31.14	37.59
2017-02-03	17384828	女	64	153	50		148	84	17.46	<0.10		31.81	1.59	20.01	145.1	3.78	77.8		37.95
2016-01-18	749038	男	51	160	70	27.34	142	81	14.86	0.25	59.44	20.61	1.09	18.91	145.7	3.92	137.9	未做	516.5
2011-11-17	6926997	男	39	169	77	26.9598	140	92	16.68	0.46	36.26	19	1.05	18.1	141.3	4.3	113		22.16
2017-10-11	224022	男	57	173	70		123	70	12.31	0.45	27.36	18.07	1	18.07	142.7	3.96		17.91
2016-12-09	287822	女	48	158	69	27.6	118	79	24.64	0.66	37.33	33.65	1.9	17.71	140.2	4.05		1.99	28.98
2017-05-02	460122	女	61	152	54	23.3	124	73	13.53	0.67	20.19	29.11	1.66	17.54	145.8	3.8	79.6	231.3	40.77
2017-04-14	5734570	女	52	153	45	19.2	133	92	16.53	0.05	330.6	26.98	1.63	16.55	145.8	3.96	63.9	18.26	154.2
2017-06-03	487495	女	36	155	53	22.06	133	81	19.2	0.12	160	21.25	1.3	16.35	140	4.03	98	34.46	26.95
2016-03-17	2052847	女	51	160	60	23.4	128	80	未做			17.02	1.09	15.61	143	3.73	77.2	16.39	360.2
2017-12-23	226672	女	47	158	60	24.03	170	104	22.92	0.33	69.45	23.79	1.55	15.35	141.1	3.69			73.28
2016-12-23	226672	女	46	158	60	24.03	170	104	22.92	0.33	69.45	23.79	1.55	15.35	137.9	4.03		2.4	73.28
2011-07-19	6403560	女	55	153	44	18.7962	182	106	14.17	0.4	35.42	16.94	1.13	14.99	144.7	3.43	43	-	26.71
2015-05-14	691648	女	62	160	57.5	22.6	168	82	9.48	0.27	35.11	19.23	1.29	14.91	143.6	3.32	58	10.34	357.8
2015-09-18	13921005	女	52	162	67	25.5	123	75	12.84	0.25	51.36	14.06	0.95	14.8	142.3	3.86	70.5	11.32	218.7
2016-11-07	176616	女	58	155	70	29.14	186	99	9.35	0.62	15.08	15.61	1.09	14.32	142	3.44	68.9	23.59	85.7
2015-06-15	15336192	女	35	159	68	26.89	145	86	15.59	0.21	74.24	33.01	2.32	14.23	138.5	3.72	71.1	4.86	283.1
2016-06-27	16596532	女	51	158	60	24.03	245	152	23.95	1.06	22.59	17.24	1.22	14.13	143.3	4	42.6		372.3
2017-04-27	17804915	男	47	165	58	21.3	135	90	20.46	1.18	17.34	30.71	2.18	14.09	143.1	3.79	286	40.7	105.9
2016-07-07	16887585	男	46	166	71	25.76	142	95	16.15	0.53	30.47	20.37	1.46	13.95	141.3	3.7	52.8	1.41	40.23
2017-10-17	18548951	女	58	162	60	22.9	158	88	20.67	0.49	42.18	22.02	1.59	13.85	143.4	3.63	79.1	26.28	33.37
2017-04-06	17925417	女	58	164	73	27	133	76	18.05	0.26	69.42	19.8	1.45	13.66	139.3	3.99		28.98	190.8
2016-01-08	9948346	女	53		48.5		148	89	0.72	0.72	20.65	9.02	1.4	13.59	140.2	3.62
2016-06-14	8099927	女	51	155	86	35.796	155	78	13.27	0.06	221.17	16.94	1.26	13.44	145.9	4.21		17.98	35.27
2015-11-02	15891515	女	44	151	57.5	25.22	162	103	12.3	0.3	41	12.75	0.95	13.42	143.5	3.78	未做	4.18	197.1
2017-08-21	18386612	男	48	175	79		156	97	13.48	0.18	74.89	17.27	1.3	13.28	144.8	3.42	39.2	26.52	16.14
2017-02-07	8260474	男	34	170	73	25.26	174	113	26.88	1.13	23.79	42.15	3.21	13.13	142.9	4.14	83.7	22.31	50.35
2017-05-10	7694657	女	64	154	45	18.97	165	75	18.52	0.05	370.4	21.59	1.67	12.93	141.7	4.38	86.7	20.96	32.69
2016-06-01	15753995	女	44	156	49	20.13	111	77	16.63	0.4	41.58	18.74	1.51	12.41	141.4	3.47	未做	24.5	440.6
2015-10-30	10390223	男	22	175	76.5	24.98	138	77	12.42	1.48	8.39	14.73	1.19	12.38	133	3.6	未做	12.31	352.8
2013-10-18	10157119	男	60	158	74	29.64	146	87				12.07	0.98	12.32	139.9	3.55	无	无	423.4
2015-08-31	3176718	女	51	154	49	20.66	216	122	14.38	0.78	18.44	18.15	1.5	12.1	145	4	89.4	15.99	378.7
2016-01-04	434140	女	38	150	46.5	20.67	141	113	12.96	0.39	33.23	18.82	1.59	11.84	141	3.73	未做	45.14	792.1
2016-06-01	15753995	女	44	156	49	20.13	111	77	15.34	<0.10		21.49	1.82	11.81	142	4.41		41.35
2017-04-19	17206440	女	36	146.5	65	30.2	132	84	16.34	0.03	544.67	16.2	1.38	11.74	139.4	3.64	73.7	45.89	55.11
2014-06-30	10709198	男	52	165	75	27.55	169	99				15.69	1.34	11.71	139.9	3.4	无	38.71	511.6
2015-05-11	2633762	女	42	？	56	？	168	106	16.94	1.23	15.97	36.99	3.17	11.67	141.9	3.8	未做	13.79	519.2
2016-08-01	444071	男	61	168	60	21.27	126	68	13.52	0.41	32.98	20.24	1.74	11.63	140.6	3.48
2016-04-21	2689588	男	47				131	92	12.56	0.24	52.33	10.96	0.96	11.42	144	3.83
2016-08-10	16974433	女	41	147	79.5	36.79	145	101	14.81	2.09	7.09	21.45	1.89	11.35	142	3.94		1.14	73.56
2015-01-12	13246598	男	46	178	84	26.51	138	89	14.28	0.81	17.63	18.62	1.64	11.35	140.1	3.73	97	28.59	771.2
2017-07-17	18098540	女	63	153	53		186	98	18.94	1.68	11.27	29.23	2.59	11.29	145.5	3.1	55.6		68.36
2016-03-17	2052847	女	51	160	60		128	80				12.84	1.14	11.26	143	3.73	77.2	16.39
2016-01-20	10390076	女	21	168	55	19.5	160	104	未做			15.99	1.43	11.18	140	4.06	未做	68.82	405
2017-06-09	8345884	男	29	170	75		161	122	15.42	1.03	14.97	21.17	1.96	10.8	142.9	3.63	84.9	46.92	65.25
2016-01-08	16221567	女	39	158	60		163	109	14.81	0.5	29.62	19.09	1.77	10.79	142	3.16	63.5	63.58	66.63
2016-01-08	16221567	女	40	158	60	24.03	163	109	14.81	0.5	29.62	19.09	1.77	10.79	140.2	3.38	63.5	63.58	468.5
2017-09-28	18393220	女	50	152	39	16.88	141	98	14.77	0.07	211	18.4	1.71	10.76	143.1	4.16	47.2	52.71	57.97
2014-01-09	10702753	女	38	160	54	21.09	167	99				18.32	1.73	10.59	143.7	3.69	无	20.55	465.3
2015-08-11	15506926	女	43	162	65	24.7	157	105	12.6	0.79	15.95	15.05	1.44	10.45	140.8	3.34	46.1	33.89	265.4
2017-06-29	8295471	女	42	160	61	23.82	149	53	23.69	1.5	15.79	29.64	2.86	10.36	142.4	3.77		12.67	20.53
2016-07-18	16948956	男	46	176	74	23.9	165	105	12.74	0.34	37.47	15.75	1.56	10.1	141.3	3.54	28.7	1.42	152.3
2016-06-21	14901029	男	33	170	104	36	138	90	18.22	0.53	34.38	28.08	2.8	10.03	138.2	4.03	118.1	6.68	67.42
2017-03-29	17068299	男	44	164	84	31	167	105	14.93	0.63	23.7	14.69	1.49	9.86	143.7	4.42	94.3	18.68	41.39
2017-05-22	16774639	男	42	170	73		144	89	11.61	0.25	46.44	13.19	1.34	9.84	143	4.17	112.9	9.04	92.91
2016-06-30	16926793	女	55	164	52	19.33	148	82	13.44	2.67	5.03	15.86	1.63	9.73	144.9	4.04	54.4	6.88	46.95
2013-10-29	2324093	女	48	145	82	39	185	114				16.89	1.76	9.6	143.8	4.3	68.8	29.52	187.9
2015-07-15	940381	女	43	148	61.5	28.07	111	74	115.55	0.69	22.54	26.42	2.79	9.47	140	3.57	未做	8.77	422.6
2017-06-27	18237049	男	38	166	73		150	109	25.42	2.67	9.52	58.25	6.18	9.43	142	3.28	102.6	25.64	88.1
2012-06-19	7895494	男	38	174	86	28.4053	166	120	-	-	-	11.16	1.19	9.37815	140.9	3.88	657	70.5/1650ml	64.68
2016-08-31	6705538	女	48	156	68.5	28.15	153	98	20.85	0.61	34.18	28.45	3.05	9.33	140.4	3.67		14.18	30.89
2015-01-12	14673279	男	56	168	59	20.9	165	87	7.1	0.3	23.67	9.73	1.05	9.27	141.9	3.55	72.1	33.47	328.7
2017-09-18	110440	男	50	168	66		128	77	18.75	1.49	12.58	25.06	2.78	9.01	142.9	4.08		33.43	31.42
2017-09-25	15742271	男	39	169	78.5	27.5	119	78	21.33	0.82	26.01	26.2	2.91	9	144.7	3.9	123	9.49	159
2016-10-13	13391634	男	31	176	127	40.99	180	100	17.62	1.73	10.18	19.16	2.14	8.95	148	3.97	85.5	19.71	129.3
2017-07-20	18348295	女	52	155	59		137	85	19.74	1.66	11.89	29.35	3.3	8.89	143	4.39	34.97	8.64	91.82
2016-12-21	14778146	男	63	153	62	26.49	140	85	13.7	0.45	30.44	13.1	1.48	8.85	144.3	3.53	233.3	8.14	82.32
2016-03-14	10429764	男	48	170	76.5	26.47	129	90	12.29	0.31	39.65	12.94	1.49	8.68	144.2	3.96	40.1	12.09
2016-08-15	349551	男	42	172	79	26.7	156	100	15.46	1	15.46	18.08	2.09	8.65	141.9	4.37	91.7		38.91
2017-03-09	17548996	男	44	170	80		134	99	19.54	0.71	27.52	29.59	3.44	8.6	142.2	4.53	69.9	26.25	21.21
2016-05-20	1341292	男	34		91.5	31.29	159	108	21.37	1.89	11.31	29.04	3.4	8.54	140.1	4.13	15.22	22.11	184.1
2016-08-15	16145812	女	52	156	54	22.2	165	90	8.89	0.38	23.39	14.16	1.67	8.48	142	3.78	98.3	10.31	46.08
2016-07-13	16040529	女	59	158	59	23.6	150	86	13.61	0.58	23.47	26.03	3.1	8.4	144	3.28	100.5
2017-12-30	17579641	女	45	155	59		168	79	15.85	1.38	11.49	29.61	3.65	8.11
2016-07-06	7658789	男	34	161	78	30.09	155	105	17.99	1.01	17.81	16.62	2.07	8.03	142	3.85	96.7
2016-06-13	3598530	女	59	154	54.5	22.98	165	80	14.01	0.84	16.68	20.54	2.58	7.96	144.7	3.64	30.1		138.1
2013-10-21	9914070	男	34	163	70	26.34	171	115				13.77	1.73	7.96	142	4.19	无	无	无
2015-07-31	189632	男	58	176	63	20.34	155	95	9.56	0.56	17.07	14.35	1.81	7.93	140	4.5	71.7	15.2	468.8
2017-10-16	18470375	男	63	166	67		150	98	20.06	0.85	23.6	24.26	3.1	7.83	142.8	3.92
2016-09-12	9154303	男	57	165	75	27.6	180	100	13.6	0.63	21.59	13.08	1.69	7.74	142.7	3.56	53.6	11.8	578.1
2017-04-10	10092765	男	62	168	73	25.9	173	98	17.02	1.25	13.62	21.96	2.86	7.68	147.8	3.45		15.26	73.37
2015-01-29	1033758	男	47	162	70	26.7	135	95	16.72	1.86	8.99	16.47	2.19	7.52			41.8	24.7	399.4
2017-08-07	18381320	男	56	172	74	25.08	152	112	17.26	1.06	16.28	18.85	2.51	7.51	141.4	4.2	144.8	47.7	78.52
2015-07-23	3936157	女	41	？	54.5		127	78	12.95	0.59	21.95	12.81	1.78	7.2	140.6	3.7	30.5	16.06	263.8
2014-04-15	11066504	男	45	172	86	29.06	164	108	16.94	1.07	15.83	24.22	3.37	7.19			75.2	28.99	352.3
2017-08-31	2487608	男	31	165	107	39.3	160	120	12.81	0.9	14.23	17.23	2.4	7.18	140	3.94	263.2	27.2	30.02
2016-07-20	5920373	男	62	168	64	22.6	153	90	8.79	0.17	51.71	12.64	1.77	7.14	145.3	4.03	89.2
2017-08-29	15482099	女	29	157	50	20.28	153	99	21.29	0.65	32.75	34.16	4.8	7.12	142	3.74	56.8	12.22	39.42
2017-07-24	17928034	男	36	160	65	25.3	154	106	25.35	0.4	63.38	25.69	3.66	7.02	142.9	3.83	49.6	23.27	51.35
2016-08-22	17061163	男	51	167	76		148	105	13.59	1.94	7.01	21.33	3.08	6.93	143	3.83	52.9	9.77	70.83
2017-02-06	701902	女	39	153	55	23.5	172	117	31.34	2.34	13.39	37.1	5.42	6.85	140.1	3.33	64.6	35.14	51.22
2017-09-01	18553033	男	29	183	106		151	115	23.04	2.77	8.32	36.91	5.43	6.8	141.4	4.11	117.8	9.28	112.4
2015-12-16	9646077	男	47	169	85	29.8	174	108	11.34	0.52	21.81	16.45	2.42	6.8	143.2	3.9	27.6	20.65	534.1
2017-07-25	10709198	男	56	164	67	25	184	110	16.43	1.8	9.13	27.27	4.03	6.77	142.3	4	69.8	25.58	36.29
2017-08-31	1803845	女	61	148	51	23.2	135	71	20.91	1.24	16.86	22.1	3.28	6.74	142	3.89	69.9		107.4
2016-08-29	615243	男	27	180	100	30.9	140	90	15.04	1.08	13.93	21.33	3.21	6.64	142	4.13	108.5	23.59	74.01
2016-05-26	11432640	男	47	173	77		150	100	10.31	0.6	17.18	16.69	2.53	6.6	142.9	3.96	无	26.4
2015-04-15	10727927	女	46	155	61	25.39	169	126	16.33	3.21	5.09	29.52	4.49	6.57	139.8	3.79	未做	20.9	662.2
2016-05-03	4189180	女	50		57		157	100	12.93	0.64	20.2	14.23	2.19	6.5	141	3.68		16.58
2016-11-24	17286041	男	25	169	91	31	157	105	23.39	1.52	15.39	21.36	3.34	6.4	146.6	4.12	161.5	45.09
2016-07-22	13625584	男	60	165	66	24.2	136	90	10.3	0.58	17.76	13.97	2.21	6.32	141	3.71	255.7		55.15
2015-08-11	14868483	女	56	155	58	24.16	118	79	17.17	0.21	81.76	27.48	4.4	6.25	142.6	3.52	未做	30.76	583.2
2015-11-09	15990366	女	60	？	54	？	191	102	14.82	1.26	11.76	14.36	2.3	6.24	140	3.68	15.8	33.72	428.4
2015-12-30	7737540	男	65	166	74	26.85	156	87	10.41	0.46	22.63	12.24	1.98	6.18			116.7	33.37	448
2016-07-11	16886856	男	48	165	73	26.8	190	120	16.56	1.18	14.03	21.29	3.45	6.17	146.8	4.33	60.4		70.5
2017-04-18	17666946	男	34	175	90	29.4	172	123	27.7	1.72	16.1	38.65	6.38	6.06	141.1	3.68	111.7	49.56	23.25
2017-09-26	15556561	女	60	160	50		105	55	19.61	0.27	72.63	24.39	4.03	6.05	138.1	3.56		36.26	29.4
2017-07-04	6414767	女	49	158	60	24.03	125	83	15.46	1.41	10.96	28.02	4.66	6.01	141.5	4.22	110	10.82	150
2016-05-31	16659267	男	37	164	80	29.74	160	110	16	1.06	15.09	19.39	3.23	6	142	3.63	79.2	16.55	15.85
2017-01-17	15151529	女	63	152	74	32	126	89	16.77	0.21	79.86	25.63	4.31	5.95	140.7	3.8	48.1ug/24hr	15.02 ng/L	48.91nmol/L
2017-05-26	119337	男	55	175	81.5	26.61	169	111	12.71	0.96	13.24	17.26	2.9	5.95	142.3	3.56	68.3	3.13	55.24
2016-07-07	2811726	女	41	158	58.5	23.442	147	88	13.45	0.77	17.47	16.42	2.77	5.93	143.3	3.79	56.5		35.53
2016-06-12	16627781	男	40	168	76	26.93	132	94	15.76	1.69	9.33	23.73	4.01	5.92	145.3	3.72	103.2	1.61	46.72
2017-07-17	18315600	男	22	175	80		136	85	26.19	3.74	7	37.11	6.32	5.87	139.9	4.12	178.4	21.91	35.21
2017-06-30	10329068	女	38	160	60	23.44	155	99	15.44	1.27	12.16	28.3	4.87	5.81	138.6	3.86	108.9	26.02	28.87
2016-06-30	16754575	男	53	170	83	28.72	142	91	69.32	0.16	20.44	20.52	3.53	5.81	140.9	4.21	32.1	13.61
2017-07-31	5231790	男	36	167	68		170	108	18.05	1.75	10.31	22.82	3.97	5.75	143.2	3.89	116.5	40.9	39.71
2017-03-15	8771412	女	36	161	79	30.4	148	94	19.5	2.51	7.77	23.35	4.11	5.68	142	4.1		25.45	30.46
2015-11-09	15871600	男	52	176	75	24.21	170	110	15.41	1.66	9.17	21.48	3.88	5.54	141.6	4.1	未做	未做	未做
2017-10-13	18553531	女	47	149	52	23.42	160	100	22.09	0.85	25.99	23.79	4.34	5.48	142.2	3.79	70.3	2.87	32.29
2016-09-21	17000192	男	58	154	66	27.8	198	120	15.93	2.39	6.67	23.04	4.28	5.38	141.4	3.97	56.4	1.94	201.6
2017-08-17	18353116	女	59	155	51	21	120	80	10.84	0.1	108.4	26.69	5.02	5.32	147.8	3.63	15.7	2.09	4.79
2016-11-28	210228	男	60	161	70	27	165	93	23.55	1.48	15.91	22.24	4.21	5.28	144	4.21	50.6		73.52
2017-07-24	17644729	男	34	166	56		148	81	20.35	1.48	13.75	18.32	3.49	5.25	141.9	4.04	92	33.33	44.25
2017-10-11	4602348	男	40	169.5	89	30.98	142	90	32.38	0.91	35.58	30.74	5.89	5.22	145.2	3.25	64.3		50.16
2016-11-14	17151514	男	65	175	83	27.1	160	90	11.14	0.89	12.52	16.59	3.21	5.17	146	3.72	57.4	14.53	19.06
2016-09-26	17016372	男	31	172	75	25.3	136	94	14.99	0.82	18.28	22.04	4.34	5.08	149.6	3.8	138.8	6.7
2017-02-13	1439408	女	35	155	38	15.82	140	95	23.33	2.82	8.27	28.35	5.63	5.04	144.5	4.17	56.1	30.86	47.49
2017-09-21	18505125	男	61	156	58		178	106	14.26	0.59	24.17	19.34	3.84	5.04	141.2	3.58	48.4	27.6	66.8
2017-08-21	17652610	男	46	158	66		150	95	15.1	1.01	14.95	30.03	6.02	4.99	141.9	3.63	70.3	56.14	39.1
2016-09-05	17186318	女	45	142	45	22.3	179	96	12.49	2.43	5.14	24.94	5.03	4.96	143	5.09	22.6	39.53	59.93
2016-03-03	16386968	女	63	150	54	24	161	86	9.73	1.01	9.63	15.41	3.12	4.94	142.7	3.59	42.9	11.82	511.2
2016-03-03	16386968	女	62	150	54		161	86	9.73	1.01	9.63	15.41	3.12	4.94	139.7	4.47	42.9	11.82
2016-11-08	16405826	男	46	172	70	24	156	106	12	2.22	5.41	11.19	2.27	4.93	145.7	3.78	32.5	<1.00	46.09
2015-10-14	3841185	男	28	174	76	25.1	133	85	13.06	2.22	5.88	15.36	3.16	4.86	144.3	3.88	未做	27.22	354.9
2016-07-13	16730417	男	42	165	77	28.28	163	108	11.93	0.89	13.4	21.06	4.37	4.82	142.4	3.93	108.8	30.64	86.04
2017-06-08	17297025	男	36	162	89		142	95	19.84	1.66	11.95	28	5.87	4.77	144.6	3.69			55.28
2017-01-09	17297025	男	36	162	85		114	75	19.84	1.66	11.95	28	5.87	4.77	144.6	3.69			55.28
2017-10-10	18353683	男	33	156	64		179	116	20.45	1.02	20.05	25.65	5.43	4.72	142.6	3.85	87	17.74	370.3
2017-03-31	17828852	男	55	177	86	27.4	150	93	16.68	1.22	13.67	19.62	4.2	4.67	145.2	4.26	133.9	43.85	38.04
2016-09-23	17201614	男	54	176	61		98	70	12.71	0.67	18.97	18.24	3.95	4.62	140	4.93	88.8	24.97	65.76
2016-10-28	17286289	男	36	170	76	26.3	136	83	11.23	0.34	33.03	17.55	3.85	4.56	142	4.18	68.5	36.6	32.38
2016-12-31	17454955	男	28	165	118	43.34	159	110	23.05	3.85	5.99	27.39	6.07	4.51	140.4	3.88		17.6	26.96
2015-01-08	9959872	男	21	172	81.5	27.5	140	90	19.94	0.76	26.24	20.82	4.66	4.47	142.2	4.67	105.6	51.09	452.8
2017-07-14	18068875	女	55	165	68		173	99	15.23	1.63	9.34	17.47	3.92	4.46	144.2	3.64	47.1	21.18	46.94
2017-07-14	18158030	男	36	163	62.5		132	100	15.07	0.74	20.36	14.31	3.26	4.39	141.8	3.65	93.3	3.43	148.3
2015-11-23	16085695	女	52	158	56.5	22.63	176	101	11.25	1.15	9.78	16.54	3.78	4.38	141.4	4.26	未做	17.75	545.7
2016-10-09	17184318	男	52	179	86	26.84	179	86	12.52	0.08	156.5	11.28	2.58	4.37	140	4.21	52.2	42.78	126.3
2015-12-30	3192924	男	42	171	75		143	103	8.9	0.46	19.35	15.95	3.67	4.35	141.4	3.96		43.24
2017-05-04	8723116	男	52	171	75		124	83	19.45	0.6	32.42	22.03	5.09	4.33	145.8	3.42	63.6	80.54	26.22
2017-05-04	8723116	男	52	171	75		124	83	19.45	0.6	32.42	22.03	5.09	4.33	145.8	3.42	63.6	26.22	80.54
2015-11-06	16090488	女	60	？	54	？	165	83	15.49	0.36	13.03	19.13	4.54	4.21	144.3	3.59	83.3	未做	366.9
2017-03-29	17704799	男	43	164	77.5		157	98	16.92	0.81	20.89	21.11	5.06	4.17	141.8	3.99
2017-04-25	17879918	男	27	162	61	23.2	130	91	15.88	2.23	7.12	23.11	5.62	4.11	145.2	3.89	115.7	51.3	13.66
2015-07-16	15613538	男	48	172	70	23.66	113	74	11.15	0.41	27.2	14.72	3.58	4.11	139.4	4.18	未做	7.61	301.9
2016-08-12	16296779	男	53	169	68	23.8	129	91	11.98	0.56	21.39	14.77	3.61	4.09	141.3	4.48	96.6	24.22	54.29
2016-10-21	1418029	男	35	188	88	24.89	143	98	8.31	0.69	12.04	13.41	3.28	4.09	144.1	4.01	103.5	105.1	64.62
2016-08-23	9019998	男	49	165	67.5	24.793	111	72	7.61	0.26	29.27	9.99	2.5	4	145	4.27		9.94	33.94
2016-11-29	954538	男	47	164	73	35.3	164	102	26.92	1.71	15.74	22.92	5.76	3.98	142.8	4.3	20.9	7.2	97.05
2016-09-12	15992320	女	30	158	58	23	131	99	15.69	0.75	20.92	16.7	4.22	3.96	139.7	3.58	89.1	3.52	28.59
2015-12-10	109381	男	53	170	77	26.64	142	96	9.3	0.27	34.44	11.39	2.88	3.95	143.7	4.2	54.1	22.1	231.7
2016-12-08	17345243	男	65	170	76	26.3	160	109	20.71	1.01	20.5	23.43	6.01	3.9	141.1	3.71	94.7	30.51	86.57
2017-07-05	17742556	男	29	171	79	27.05	139	97	15.22	1.07	14.22	15.11	3.91	3.86	141.9	3.68	93.9	15.72	42.9
2015-02-26	14879518	男	33	164.5	52.5	19.4	165	125	10.53	1.99	5.29	17.57	4.57	3.84	142.7	4.23	102.5	26.61	627.4
2015-09-01	15701930	男	49	173	86	28.7	141	96	13.41	0.64	20.95	14.96	3.99	3.75	145.7	4.18	120.4	26.37	570.7
2016-08-09	17100476	男	63	167	69.5	24.9	145	87	10.23	0.84	12.18	10.32	2.82	3.66	128.9	4.26	50
2015-07-30	14812795	男	57	158	70	28.04	149	84	11.34	2.32	4.89	10.51	2.94	3.57	145.3	4.42	未做	未做	322.9
2016-01-14	8092690	女	31	156	48	19.72	130	93	12.14	2.62	4.63	21.36	6.03	3.54	142	4.4	27.3	30.53	407.1
2016-12-12	17396488	男	41	170	62	21.5	216	127	19.19	1.51	12.71	22	6.42	3.43	143.2	4.15	68.4	1.09	24.71
2016-08-01	9140334	男	34	173	72	24.06	143	86	14.21	5.35	2.66	16.26	4.79	3.39	138.2	3.38	241.6	48.01
2017-10-12	18548474	男	54	163	66		176	118	15.39	1.36	11.32	19.64	5.91	3.32	140	4.12	69.6	1.66	352.7
2016-04-15	841102	女	61	160	55	21.5	160	90	16	0.45	35.56	18.91	5.7	3.32	145	3.31	91.1	91.58	537
2017-01-12	17536111	男	27	165	67	24.6	128	82	16.23	1.18	13.75	19.03	5.75	3.31	144.2	4.14		50.7	24.84
2015-10-29	15759851	女	23	172	72	24.34	162	113	11.65	1.13	10.31	20.23	6.23	3.25	139.3	3.51	27.8	32.52	435
2015-05-08	13510913	女	23	？	45	？	172	141	17.31	2.09	8.28	20.51	6.48	3.17	139.8	4.56	未做	未做	390.2
2017-09-25	1335932	男	43	170	75		132	87	18.67	4	4.67	18.31	5.82	3.15	143.6	4.16	93.9	27.49	31.29
2016-10-13	17327005	男	45	178	90	28.4	134	84	15.49	3.04	5.1	15.78	5.05	3.12	42.2	3.83	136.8		38.24
2016-09-02	1335358	男	35	180	77	23.76	173	111	11.65	2.14	5.44	16.42	5.31	3.09	136.1	3.92	71	28.74	341.4
2017-05-15	17748862	女	33	162	58	22.1	156	98	13.89	1.91	7.27	17.93	5.98	3	144.3	3.8	144.5		85.22
2015-11-21	4209285	男	38	176	61	19.74	141	108	12.74	1.31	9.73	16.52	5.73	2.88	141.6	4.35	未做	25.69	466.1
2016-08-05	10024609	男	41	165	73	26.8	158	106	12.47	1.44	8.66	18.04	6.3	2.86	143.7	4.07	48	1.59	41.61
2017-06-16	17475606	男	34	160	98	38.2	147	96	10.78	1.1	9.8	13.52	4.9	2.76	140.3	4.16	62.8		45.95
2016-08-04	32433	男	51	164	76.5	28.27	150	87	11.53	1.77	6.51	10.73	3.91	2.74	141.8	4.05
2016-07-07	86379	女	53	153	57		120	75	8.34	0.41	20.34	10.06	3.7	2.72	143.8	4.51		5.84	3.52
2016-09-05	17172191	男	39	162	71		150	108	12.17	3.14	3.88	14.12	5.81	2.43	138.9	3.62	118.6	1.68	45.03
2016-09-08	17182679	女	62	56.5	150		149	81	10.48	0.84	12.48	11.57	5.24	2.21	140.7	4.12	98.6	<1.00	127.1
2015-12-17	16144970	男	32	165	80	29.4	165	111	12.92	4.34	2.98	12.1	6.1	1.98	142	4.42	81.6	56.4	729.6
2016-10-18	9495008	男	43	160	74	28.9	151	95	9.9	4.76	2.08	10.03	5.3	1.89	140.7	4.52	141.5	4.24	393.3
2015-12-03	15900330	男	49	167	70	25.1	160	90	9.75	2.46	3.96	12.05	6.44	1.87	144.2	3.8	未做	未做	318.7
2016-11-03	15983312	女	56	152	62	26.8	150	68	6.28	1.93	3.25	9.97	5.6	1.78	143	4.33	22.9	41.13	73.05

## Sheet: PRA（立）6.57-11.9
入院时间	住院号	性别	年龄	身高(cm)	体重(kg)	BMI	收缩压	舒张压	卧ALD	卧PRA	卧ARR	立ALD	立PAR	立ARR	Na(mmol/L)	K(mmol/L)	24hUFC(ug/24hr)	ACTH	PTC(nmol/L)
2015-04-02	15051853	女	32	163	80	30.11	145	108	26.67	3.19	8.36	39.32	6.6	5.96	142.6	3.89	81.6	15.14	530.5
2017-04-24	16749473	男	37	170	75	25.9	143	91	16.15	0.83	19.46	36.06	6.69	5.39	143	4.22	101	18.74	42.67
2017-06-14	4351645	男	50	168	79		148	98	27.86	5.83	4.78	41.1	9.22	4.46	140.5	3.91	179.3	9.16	31.57
2017-04-25	17743824	男	36	172	80	27	174	121	22.15	3.03	7.31	29.92	6.8	4.4	143	3.61	129.3	28.45	195.4
2017-06-13	18208811	女	28	156.5	51	33.07	160	121	22.77	2.82	8.07	30.02	7.26	4.13	139.5	3.94	95	19.1	268.7
2016-04-15	841102	女	61	160	55	21.5	160	90	16.98	0.62	27.39	27.72	7.12	3.89	145	3.31	81.8	42.36
2016-09-07	17044621	女	35	163	49	18.44	144	102	13.8	4.24	3.25	30.52	8.11	3.76	144.5	4.3	52.3	15.36	36.78
2017-01-09	15386087	女	48	162	49		160	105	15.83	2.57	6.16	24.35	6.73	3.62	147.2	3.96	47.4	23.78	70.35
2017-10-13	18325780	男	36	178	104		163	111	20.76	3.66	5.67（立）	7.97	7.97	3.2	144.8	3.86		19.52	40.57
2016-07-15	16975498	女	48	157.5	58	23.5	154	100	12.44	3.15	3.95	23.33	7.31	3.19	140	4.28	63	18.91	672.5
2015-11-23	15926650	女	31	154	57	24.03	136	97	13.65	2.09	6.53	24.68	8.1	3.05	138.7	4.05	110.8	6.92	314
2017-09-08	12049094	女	46	151	65		118	81	10.15	1.12	9.06	20.77	6.94	2.99	141.6	3.22	91.76	11.02	22.83
2017-04-28	7477531	男	31	177	75		128	80	26.07	1.05	24.83	24.2	8.16	2.97	140.5	3.61	103.7	35.55	32.56
2016-10-17	5734570	女	51	155	49.5	20.6	140	99	12.93	0.66	19.59	20.17	6.89	2.93	144.2	4.1	45.1	32.78	59.15
2015-06-03	15441589	男	41	168	91	32.24	157	117	16.2	5.61	3.14	26.05	9.25	2.82	145.6	4.23	未做	未做	229.2
2017-02-16	16710044	女	39	153	53		155	92	19.34	3.35	5.77	20	7.94	2.52	140.7	3.89		16.07	28.5
2016-07-28	16818663	男	52	174	90	29.73	146	98	15.4	2.29	6.72	18.61	7.8	2.39	142.6	3.1	47.5	32.84	25.39
2015-12-23	16102889	女	64	141	49	24.65	158	93	12.16	1.97	6.17	16.02	7.04	2.28	140.1	4	69.8	30.38	410.4
2016-10-24	17207602	女	31	173	53	17.5	146	99	13.61	2.33	5.84	19.87	9.3	2.14	138	4.25	80.4	27.65	28.82
2016-08-22	14755311	男	55	154	54.5		146	101	11.04	7.84	1.41	18.52	8.81	2.1	145	3.24		1.4	9.82
2016-08-11	10821137	女	45	164	57	21.2	138	86	14.06	1.61	8.73	15.44	8.12	1.9	141.3	3.85	55.43	30.24	104.8
2015-01-26	14755860	男	34	168	84	29.7	187	122	27.26	5.5	4.96	29.95	＞7.8	1.89
2016-05-05	7182327	男	27		83.5	30.67	195	137	14.8	5	2.82	15.45	8.3	1.86	137.4	4.34	2.77	51.61	122.9
2016-09-18	17236296	男	37	170	74		134	82	35.32	0.44		14.35	8.14	1.76	139.8	4.09		18.75	24.15
2016-01-19	15012076	男	48	166	70	25.4	162	98	12.51	1.12	11.17	13.12	7.61	1.72	143.5	3.64	43.7	35.17	402.5
2015-12-01	1428138	男	36	169	83	29.02	147	106	11.65	4.33	2.69	11.43	7.34	1.56	143	4.33	未做	38.78	418.6
2016-02-12	9598932	男	42	170	76	26.3	120	82	13.65	2.22	6.15	14.64	9.57	1.53	139	3.84	53.5	46.27	592
2016-10-25	17253118	男	30	170	66	22.8	160	111	14.57	3.14	4.64	13.85	10.5	1.32	141.2	3.92	83.4	20.34	28.65
2015-12-01	16028213	男	63	164	59	21.94	179	93	9.82	1.39	7.06	12.4	9.76	1.27	139.2	3.92	85.9	26.18	575.7
2012年3月27日	7398870	女	22		61		135	83	10.84	1.46	7.42	12.03	>7.80		141.5	3.95	160	-

## Sheet: PRA(立位)＞12
入院时间	住院号	性别	年龄	身高(cm)	体重(kg)	BMI	收缩压	舒张压	卧ALD	卧PRA	卧ARR	立ALD	立PAR	立ARR	Na(mmol/L)	K(mmol/L)	24hUFC(ug/24hr)	ACTH	PTC(nmol/L)
2016-07-01	15229904	女	62	154	46	19.39	130	80	18.84	2	9.42	17.68	>12.00	9.42	144.3	3.93		1.33	39.66
2016-07-18	16915825	女	48	152	57.5	24.88	158	97	15.16	0.4	37.9	23.78	＞12	5.47	143.2	3.2	137.5		50.5
2017-01-23	17591068	男	30	170	77	26.6	155	95	28.26	7.67	3.68	27.07	>12.00	4.07	144.8	4.07	178.5	20.17	26.58
2017-01-18	17482972	女	21	160	55	21.4	172	116	26.96	8	3.37	48.17	>12.00	3.97	140.3	3.97	61.8
2016-06-06	16537648	女	34	160	54	21.09	165	108	14.55	3.82	3.81	34.66	>12.00	3.81	140	3.63		<1.00	73.39
2015-11-24	15944518	男	51	177	109	34.79	149	105	15.06	4.51	3.34	19.95	＞12	3.34	146.3	3.94	115.8	20.26	431.2
2015-06-30	15521164	女	35	160	70	27.34	152	106	10.34	6.54	1.58	26.07	＞12	2.17	140.4	3.64	未做	27.47	255.1
2015-06-11	15473984	男	34	169	75	26.26	179	114	20.73	9.34	2.22	25.29	＞12	2.11	141.5	3.22	130.5	20.65	730.1
2015-12-30	3192924	男	41	171	75	25.6	143	103	13.76	2.33	5.91	21.45	＞12	1.79	141.4	3.96	未做	43.24	495.2
2016-01-13	16240650	女	36	159	50.5	19.96	128	89	16.64	4.46	3.73	21.16	＞12	1.76	141	3.84	135.7	未做	102.7
2015-12-09	999137	女	53	？	56.5	？	134	84	12.8	7.46	1.72	19.63	＞12	1.64	143	3.06	未做	25.1	587.6
2015-09-30	15847615	男	27	170	62.5	21.63	143	89	13.85	2.09	6.63	18.04	＞12	1.5	142.2	4.19	118	27.99	380.5
2016-01-06	8049469	男	41	165	104	38.2	139	99	17.41	6.76	2.58	17.03	＞12	1.42	143.1	3.57	87	38.51	578.9
2016-02-19	292782	女	56	153	51	21.79	200	130	12.04	1.47	8.19	16.22	＞12	1.35	143	4.18	40.9	11.78	353.7
2016-01-21	16273752	男	61	?	68.5	?	147	87	13.01	1.32	9.86	14.02	＞12	1.17	141.3	4.33	72.3	29.75	449
2016-07-04	16704941	男	31	165	60	22.04	132	92	21.61	5.78	3.74	20.81	>12.00	1	141	3.69	113.4	21.06	69.55
2016-08-22	587362	男	30	163	80	30.2	221	148	19.96	>12.00	1.68	27.03	>12.00		134.8	3.02	39.5	<1.00
2017-02-20	14676403	男	35	162	81		214	138	22.82	5.09	4.48	31.9	>12.00		143.3	4.29		11.16	135.8
2017-06-13	17348818	女	25	157	53	21.5	212	138	40.65	>12.00		83.7	>12.00		143.1	3.44	65.5	16.66	43.47
2017-05-18	17809402	女	59	161	73	28.1	206	78	11.9	2.09	5.69	29.88	>12.00		144	3.99	82.5		49.64
2016-02-19	292782	女	55	153	51		200	130	12.04	1.47	8.19	16.22	>12.00		143	4.18	40.9	11.78
2016-12-22	12300466	男	29	173	65	21.71	190	135	41.42	>12.00		53.61	>12.00		139.6	4.27
2016-09-13	17168169	男	29	170	76	26.29	189	116	13.05	2.73	4.78	18.8	>12.00		143	3.6	59.2		33.37
2017-02-13	17270396	女	35	160	71		189	125	21.73	5.43	4	39.43	>12.00		142.4	3.22		23.87	127.2
2016-06-27	16768560	男	50	169	63.5	22.23	188	124	11.89	1.61	7.39	10.75	>12.00		140	4.02	68.6	37.06	101.6
2017-07-24	18127473	男	37	161	56		186	125	31.41	2.56	12.27	27.06	>12.00		141.1	3.78	73.5	22.03	76.63
2016-09-30	17208320	男	28	167	65	23.3	183	130	19.39	7.97	2.43	29.65	>12.00		141	3.43	100.5	17.6	51.84
2016-11-03	3680457	女	62	152	50	21.6	182	77	11.35	>12.00		20.76	>12.00		140	4.33
2016-04-26	1011924	女	37	160	52	20.31	176	111	16.13	>12.00		21.76	>12.00		142.5	3.84	50		42.41
2016-12-19	14980519	女	47	159	62	24.5	174	108	29.49	4.51	6.54	35.52	>12.00		143.4	3.65	58	23.35	62.74nmol/L
2017-08-30	18553523	男	45	163	52		168	120	17.36	2.06	8.43	26.05	>12.00		139.8	4.01
2016-12-27	17571816	男	32				164	110	31.49	6.11	5.15	43.1	>12.00		144.2	4.27	133.5	33.53	26.86
2017-03-11	17734590	男	32	168	81		164	118	32.99	>12.00		41.54	>12.00		143.3	4.35	67.2	67.2	78.24
2016-12-27	17571816	男	31				164	110	31.49	6.11	5.15	43.1	>12.00		141.5	3.96	120.8	33.53	80.09
2016-10-17	11478104	女	24	140	42		164	115	11.51	4.7	2.45	21.71	>12.00		139.4	4.06	64.3	14.03	77.46
2017-01-31	17618456	男	27	169	72	25.2	162	119	24.15	5.74	4.21	41.28	>12.00				79.7	32.32
2017-05-12	17708890	女	63	161	56	21.6	160	83	12.19	3.94	3.09	23.84	>12.00		142.9	4.11	87.9	22.55	85.64
2017-09-27	18530776	男	50	160	71	27.73	159	110	26.03	4.6	5.66	21.25	>12.00		143.8	3.17	49.1	31.13	58.62
2017-02-10	17564468	女	30	147.5	55		157	107	32.12	3.77	8.52	45.39	>12.00		144.8	3.92	79.2	32.73	148.6
2017-02-15	17646898	男	38	180	74	22.8	157	108	22.8	2.28	10	26.35	>12.00		141	3.77	162.6	45.28	43.28
2017-01-31	17625033	女	29	165	71	26.08	156	121	23.48	4.64	5.06	42.39	>12.00		144.9	3.81	60.3	49.95	51.58
2016-10-13	14883747	女	25	152	46	19.9	155	110	16.93	4.58	3.7	18.05	>12.00		142	4.33	57.3	1.82	120.6
2017-10-16	16449503	男	31	171	70		153	102	21.18	7.18	2.95	23.9	>12.00		137	4.25	120.7	26.54	83.95
2017-04-26	17621950	男	57	166	54.5		153	90	29.59	4.17	7.1	26.17	>12.00				48.7	25.03	48.74
2016-11-22	2361514	男	35	164	64	23.8	151	94	24.8	5.57	4.45	30.06	>12.00		142.6	4.73	58.7	11.83	52.87
2017-05-23	13404525	女	39	152	65.5	28.5	150	94	27.85	6.82	4.08	74.2	>12.00		135.7	3		31.07	75.88
2016-12-26	9266501	女	27	159	52.5	20.7	149	92	15.32	1.52	10.08	30.55	>12.00		142.4	4.18
2017-03-08	11034835	男	46	165	55	20.2	148	114	23.22	10.44	2.22	35.31	>12.00		143.7	3.83		34.73	37.59
2016-12-16	3575758	男	29	178	92	29.04	146	86	21.8	2.88	7.57	27.75	>12.00		144.4	4.22	99	38.41	20.85
2017-04-18	9773686	女	35	158	57	22.83	146	101	24.83	2.26	10.99	42.9	>12.00		143.4	3.97	147.4	35.26	47.71
2017-04-14	371214	女	35	151	47		142	97	20.03	4.15	4.83	24.7	>12.00		142	3.63		8.88	90.94
2016-01-06	8049469	男	43	165	104		139	99	15.94	3.69	4.32	18.64	>12.00		143.1	3.57	87	38.15
2017-08-01	18276983	男	32	172	62	20.96	138	82	17.68	5	3.54	17.46	>12.00		140.7	4.07	106.7	19.06	48.7
2016-06-16	16622799	女	65	158	58	23.2	133	88	27.98	1.14	24.54	43.61	>12.00		142.9	2.98	56.12	15.62	56.12
2017-04-06	14983595	男	31	169	66	23	133	90	19.35	7.21	2.68	21.88	>12.00		141.1	3.97		27.45	41.38
2017-05-09	17866382	女	57	154	54.5	22.1	131	91	25.43	1.76	14.45	37.85	>12.00		143.4	4.01	41.9	46.36	47.74
2017-04-14	17665480	男	42	169	67	23.5	130	101	30.09	4.57	6.58	34.19	>12.00		143.5	3.93	227.5	22.62	98.37
2016-11-07	9173087	女	37	170	56.5	19.55	128	76	17.14	8.28	2.07	23.96	>12.00		141.6	4.07	69.8	23.45	40.25
2016-01-13	16240650	女	35	159	50.5	19.96	128	89	10.55	3.99	2.64	17.67	>12.00		141	3.84	135.7	1.12	236.9
2017-05-05	16921614	男	54	170	65		124	80	18.7	10.47	1.79	15.13	>12.00		139.4	3.87	50.9	68.39	33.03
2017-01-07	2445291	男	34	170	86.5	29.93	120	100	21	5.3	3.96	24.09	>12.00		142.5	5.36		48.87	37.19
2016-11-10	16783568	女	59	149	60	27	115	87	17.88	>12.00		21.32	>12.00		132.2	4.71	32.3	42.09	154.4
2017-01-16	17614913	男	33	172	74.5	25.1	110	82	18.39	3.49	5.27	27.24	>12.00		137.4	4.1	77.7	28.35

[truncated: 2 more sheets: Sheet4, 正常参考值]
